# Supplementary material for: Spatial Autocorrelation Approaches to Testing Residuals from Least Squares Regression
Source: PLoS One. 2016 Jan 22;11(1):e0146865. doi: 10.1371/journal.pone.0146865 (PMC4723244; doi:10.1371/journal.pone.0146865)
Supplement: S2 File — It provides a complete process of computing the residual correlation index (RCI) based on the conventional order of element arrangement. (XLSX) [file pone.0146865.s002.xlsx]

## Sheet: Data
					Distance Matrix	Region	Beijing	Tianjin	Hebei	Shanxi	Inner Mongolia	Liaoning	Jilin	Heilongjiang	Shanghai	Jiangsu	Zhejiang	Anhui	Fujian	Jiangxi	Shandong	Henan	Hubei	Hunan	Guangdong	Guangxi	Chongqing	Sichuan	Guizhou	Yunnan	Shaanxi	Gansu	Qinghai	Ningxia	Xinjiang
Region	City	per capita GRP(yuan)	Level of urbanization (%)		Region	City	Beijing	Tianjin	Shijiazhuang	Taiyuan	Hohehot	Shenyang	Changchun	Harbin	Shanghai	Nanjing	Hangzhou	Hefei	Fuzhou	Nanchang	Jinan	Zhengzhou	Wuhan	Changsha	Guangzhou	Nanning	Chongqing	Chengdu	Guiyang	Kunming	Xi'an	Lanzhou	Xining	Yinchuan	Urumchi
Beijing	Beijing	87475	86.2		Beijing	Beijing	0	137	277	508	667	741	1046	1288	1463	1160	1589	1074	2334	1449	497	689	1225	1587	2294	2566	2087	2042	2539	3178	1159	1811	2092	1343	3768
Tianjin	Tianjin	93173	81.55		Tianjin	Tianjin	137	0	419	650	804	728	1033	1275	1326	1023	1452	973	2197	1444	360	831	1367	1729	2436	2708	2230	2185	2681	3320	1301	1948	2235	1480	3911
Hebei	Shijiazhuang	36584	46.8		Hebei	Shijiazhuang	277	419	0	231	871	1126	1431	1673	1267	964	1393	914	1915	1293	301	412	948	1310	2017	2289	1810	1765	2262	2901	923	1599	1815	1547	3491
Shanxi	Taiyuan	33628	51.26		Shanxi	Taiyuan	508	650	231	0	640	1255	1560	1802	1498	1195	1624	1145	2521	1544	532	577	1179	1537	2243	2515	1997	1493	2460	2593	651	1327	1543	1316	3219
Inner Mongolia	Hohehot	63886	57.74		Inner Mongolia	Hohehot	667	804	871	640	0	1408	1713	1955	2130	1827	2256	1777	3303	2674	1164	1362	1898	2256	2962	3234	2637	2133	3100	3233	1291	1144	1360	676	3036
Liaoning	Shenyang	56649	65.65		Liaoning	Shenyang	741	728	1126	1255	1408	0	305	547	2054	1751	2180	1701	2925	2151	1088	1538	1972	2334	3041	3313	2834	2789	3286	3925	1906	2552	2839	2084	4515
Jilin	Changchun	43415	53.7		Jilin	Changchun	1046	1033	1431	1560	1713	305	0	242	2359	2056	2485	2006	3230	2456	1393	1843	2277	2639	3346	3618	3139	3094	3591	4230	2211	2857	3144	2389	4820
Heilongjiang	Harbin	35711	56.9		Heilongjiang	Harbin	1288	1275	1673	1802	1955	547	242	0	2601	2298	2727	2248	3472	2698	1635	2085	2519	2881	3588	3860	3381	3336	3833	4472	2453	3099	3386	2631	5062
Shanghai	Shanghai	85373	89.3		Shanghai	Shanghai	1463	1326	1267	1498	2130	2054	2359	2601	0	303	201	615	1180	844	966	998	1235	1207	1810	2082	2516	2351	2053	2699	1509	2185	2401	2355	4077
Jiangsu	Nanjing	68347	63		Jiangsu	Nanjing	1160	1023	964	1195	1827	1751	2056	2298	303	0	429	312	1174	838	663	695	1231	1201	1804	2076	2093	2048	2054	2693	1206	1882	2098	2052	3774
Zhejiang	Hangzhou	63374	63.2		Zhejiang	Hangzhou	1589	1452	1393	1624	2256	2180	2485	2727	201	429	0	451	979	643	1092	1124	1202	1006	1609	1881	2315	2552	1852	2498	1635	2311	2527	2481	4065
Anhui	Hefei	28792	46.5		Anhui	Hefei	1074	973	914	1145	1777	1701	2006	2248	615	312	451	0	1196	478	613	645	1181	1226	1829	2210	2043	1998	2076	3098	1156	1832	2048	2002	3724
Fujian	Fuzhou	52763	59.6		Fujian	Fuzhou	2334	2197	1915	2521	3303	2925	3230	3472	1180	1174	979	1196	0	622	1837	1649	1013	985	1588	1860	2301	2805	1838	2477	2389	3065	3281	3235	4957
Jiangxi	Nanchang	28800	47.51		Jiangxi	Nanchang	1449	1444	1293	1544	2674	2151	2456	2698	844	838	643	478	622	0	1137	927	391	419	1022	1294	1735	2239	1272	1911	1412	2088	2304	2258	4391
Shandong	Jinan	51768	52.43		Shandong	Jinan	497	360	301	532	1164	1088	1393	1635	966	663	1092	613	1837	1137	0	666	1202	1564	2156	2428	2064	2019	2516	3119	1177	1853	2069	1840	3745
Henan	Zhengzhou	31499	42.43		Henan	Zhengzhou	689	831	412	577	1362	1538	1843	2085	998	695	1124	645	1649	927	666	0	536	898	1605	1877	1398	1353	1850	2489	511	1187	1403	1357	3079
Hubei	Wuhan	38572	53.5		Hubei	Wuhan	1225	1367	948	1179	1898	1972	2277	2519	1235	1231	1202	1181	1013	391	1202	536	0	362	1069	1341	1233	1737	1314	1953	1047	1723	1939	1893	3615
Hunan	Changsha	33480	46.65		Hunan	Changsha	1587	1729	1310	1537	2256	2334	2639	2881	1207	1201	1006	1226	985	419	1564	898	362	0	707	979	1419	1923	956	1595	1405	2081	2297	2251	3973
Guangdong	Guangzhou	54095	67.4		Guangdong	Guangzhou	2294	2436	2017	2243	2962	3041	3346	3588	1810	1804	1609	1829	1588	1022	2156	1605	1069	707	0	1314	2023	2527	1560	2199	2111	2787	3003	2957	4679
Guangxi	Nanning	27952	43.53		Guangxi	Nanning	2566	2708	2289	2515	3234	3313	3618	3860	2082	2076	1881	2210	1860	1294	2428	1877	1341	979	1314	0	1328	1832	865	1504	2383	3059	3275	3229	4951
Chongqing	Chongqing	38914	56.98		Chongqing	Chongqing	2087	2230	1810	1997	2637	2834	3139	3381	2516	2093	2315	2043	2301	1735	2064	1398	1233	1419	2023	1328	0	504	463	1102	1346	1676	1892	1846	3530
Sichuan	Chengdu	29608	43.53		Sichuan	Chengdu	2042	2185	1765	1493	2133	2789	3094	3336	2351	2048	2552	1998	2805	2239	2019	1353	1737	1923	2527	1832	504	0	967	1100	842	1172	1388	1342	3026
Guizhou	Guiyang	19710	36.41		Guizhou	Guiyang	2539	2681	2262	2460	3100	3286	3591	3833	2053	2054	1852	2076	1838	1272	2516	1850	1314	956	1560	865	463	967	0	639	1809	2139	2355	2309	3993
Yunnan	Kunming	22195	39.31		Yunnan	Kunming	3178	3320	2901	2593	3233	3925	4230	4472	2699	2693	2498	3098	2477	1911	3119	2489	1953	1595	2199	1504	1102	1100	639	0	1942	2272	2488	2442	4126
Shaanxi	Xi'an	38564	50.0207		Shaanxi	Xi'an	1159	1301	923	651	1291	1906	2211	2453	1509	1206	1635	1156	2389	1412	1177	511	1047	1405	2111	2383	1346	842	1809	1942	0	676	892	846	2568
Gansu	Lanzhou	21978	38.75		Gansu	Lanzhou	1811	1948	1599	1327	1144	2552	2857	3099	2185	1882	2311	1832	3065	2088	1853	1187	1723	2081	2787	3059	1676	1172	2139	2272	676	0	216	468	1892
Qinghai	Xining	33181	47.44		Qinghai	Xining	2092	2235	1815	1543	1360	2839	3144	3386	2401	2098	2527	2048	3281	2304	2069	1403	1939	2297	3003	3275	1892	1388	2355	2488	892	216	0	684	2108
Ningxia	Yinchuan	36394	50.67		Ningxia	Yinchuan	1343	1480	1547	1316	676	2084	2389	2631	2355	2052	2481	2002	3235	2258	1840	1357	1893	2251	2957	3229	1846	1342	2309	2442	846	468	684	0	2008
Xinjiang	Urumchi	33796	43.98		Xinjiang	Urumchi	3768	3911	3491	3219	3036	4515	4820	5062	4077	3774	4065	3724	4957	4391	3745	3079	3615	3973	4679	4951	3530	3026	3993	4126	2568	1892	2108	2008	0

## Sheet: Regression
SUMMARY OUTPUT
Regression statistic
Multiple R	0.945701
R Square	0.894351
Adjusted R Square	0.890438
Standard error	4.45515
Sample size	29
ANOVA
	df	SS	MS	F	Significance F
Regressive	1	4536.6	4536.6	228.563	1.06396e-14
Residual	27	535.906	19.8484
Total	28	5072.51
	Coefficients	Standard error	t Stat	P-value	Lower 95%	Upper 95%	Lower 95%	Upper 95%
Intercept	26.1393	2.05325	12.7307	6.3417e-13	21.9264	30.3523	21.9264	30.3523
GRP（yuan）	0.000638843	4.22563e-05	15.1183	1.06396e-14	0.00055214	0.000725545	0.00055214	0.000725545
RESIDUAL OUTPUT					PROBABILITY OUTPUT
Rank	Predicted_Level of urbanization	Residuals	Standardized residuals		Percent rank	Level of urbanization
1	82.0221	4.17791	0.954978		1.72414	36.41	0.954978
2	85.6622	-4.11222	-0.939963	-1.89494	5.17241	38.75	-0.939963
3	49.5108	-2.71075	-0.619618	0.320345	8.62069	39.31	-0.619618
4	47.6223	3.63767	0.831491	1.45111	12.069	42.43	0.831491
5	66.9524	-9.21243	-2.10576	-2.93725	15.5172	43.53	-2.10576
6	62.3291	3.32087	0.759078	2.86484	18.9655	43.53	0.759078
7	53.8747	-0.174686	-0.0399294	-0.799008	22.4138	43.98	-0.0399294
8	48.953	7.94696	1.8165	1.85643	25.8621	46.5	1.8165
9	80.6792	8.62075	1.97052	0.154015	29.3103	46.65	1.97052
10	69.8023	-6.80231	-1.55486	-3.52537	32.7586	46.8	-1.55486
11	66.6253	-3.42535	-0.782959	0.7719	36.2069	47.44	-0.782959
12	44.5329	1.96711	0.449638	1.2326	39.6552	47.51	0.449638
13	59.8466	-0.246587	-0.0563645	-0.506003	43.1034	50.0207	-0.0563645
14	44.538	2.972	0.679334	0.735698	46.5517	50.67	0.679334
15	59.2109	-6.78094	-1.54997	-2.22931	50	51.26	-1.54997
16	46.2622	-3.83224	-0.875965	0.674009	53.4483	52.43	-0.875965
17	50.7808	2.71923	0.621556	1.49752	56.8966	53.5	0.621556
18	47.5278	-0.877784	-0.200642	-0.822198	60.3448	53.7	-0.200642
19	60.6975	6.70247	1.53204	1.73268	63.7931	56.9	1.53204
20	43.9963	-0.466262	-0.106577	-1.63862	67.2414	56.98	-0.106577
21	50.9993	5.98074	1.36707	1.47364	70.6897	57.74	1.36707
22	45.0542	-1.52419	-0.348395	-1.71546	74.1379	59.6	-0.348395
23	38.7309	-2.32092	-0.530512	-0.182116	77.5862	63	-0.530512
24	40.3184	-1.00844	-0.230508	0.300003	81.0345	63.2	-0.230508
25	50.7757	-0.754986	-0.172573	0.0579352	84.4828	65.65	-0.172573
26	40.1798	-1.42982	-0.326825	-0.154251	87.931	67.4	-0.326825
27	47.3368	0.10323	0.0235961	0.350421	91.3793	81.55	0.0235961
28	49.3894	1.28063	0.292724	0.269127	94.8276	86.2	0.292724
29	47.7297	-3.74966	-0.85709	-1.14981	98.2759	89.3	-0.85709
		4.37487			Durbin-Watson statistic
			28	62.895	2.24625

## Sheet: Three-step method
Region	City	Residuals	Standardized Residuals (e)		Distance Matrix	Beijing	Tianjin	Shijiazhuang	Taiyuan	Hohehot	Shenyang	Changchun	Harbin	Shanghai	Nanjing	Hangzhou	Hefei	Fuzhou	Nanchang	Jinan	Zhengzhou	Wuhan	Changsha	Guangzhou	Nanning	Chongqing	Chengdu	Guiyang	Kunming	Xi'an	Lanzhou	Xining	Yinchuan	Urumchi		e	eeTWe	(n-1)We
Beijing	Beijing	4.17791	0.954978		Beijing	0	137	277	508	667	741	1046	1288	1463	1160	1589	1074	2334	1449	497	689	1225	1587	2294	2566	2087	2042	2539	3178	1159	1811	2092	1343	3768		0.954978	-0.087372	-0.504832
Tianjin	Tianjin	-4.11222	-0.939963		Tianjin	137	0	419	650	804	728	1033	1275	1326	1023	1452	973	2197	1444	360	831	1367	1729	2436	2708	2230	2185	2681	3320	1301	1948	2235	1480	3911		-0.939963	0.0859983	0.104871
Hebei	Shijiazhuang	-2.71075	-0.619618		Shijiazhuang	277	419	0	231	871	1126	1431	1673	1267	964	1393	914	1915	1293	301	412	948	1310	2017	2289	1810	1765	2262	2901	923	1599	1815	1547	3491		-0.619618	0.0566896	-0.0784694
Shanxi	Taiyuan	3.63767	0.831491		Taiyuan	508	650	231	0	640	1255	1560	1802	1498	1195	1624	1145	2521	1544	532	577	1179	1537	2243	2515	1997	1493	2460	2593	651	1327	1543	1316	3219		0.831491	-0.0760741	-0.328933
Inner Mongolia	Hohehot	-9.21243	-2.10576		Hohehot	667	804	871	640	0	1408	1713	1955	2130	1827	2256	1777	3303	2674	1164	1362	1898	2256	2962	3234	2637	2133	3100	3233	1291	1144	1360	676	3036		-2.10576	0.192658	0.049892
Liaoning	Shenyang	3.32087	0.759078		Shenyang	741	728	1126	1255	1408	0	305	547	2054	1751	2180	1701	2925	2151	1088	1538	1972	2334	3041	3313	2834	2789	3286	3925	1906	2552	2839	2084	4515		0.759078	-0.0694489	0.0294242
Jilin	Changchun	-0.174686	-0.0399294		Changchun	1046	1033	1431	1560	1713	305	0	242	2359	2056	2485	2006	3230	2456	1393	1843	2277	2639	3346	3618	3139	3094	3591	4230	2211	2857	3144	2389	4820		-0.0399294	0.00365319	0.357274
Heilongjiang	Harbin	7.94696	1.8165		Harbin	1288	1275	1673	1802	1955	547	242	0	2601	2298	2727	2248	3472	2698	1635	2085	2519	2881	3588	3860	3381	3336	3833	4472	2453	3099	3386	2631	5062		1.8165	-0.166194	-0.0194902
Shanghai	Shanghai	8.62075	1.97052		Shanghai	1463	1326	1267	1498	2130	2054	2359	2601	0	303	201	615	1180	844	966	998	1235	1207	1810	2082	2516	2351	2053	2699	1509	2185	2401	2355	4077		1.97052	-0.180285	-0.404906
Jiangsu	Nanjing	-6.80231	-1.55486		Nanjing	1160	1023	964	1195	1827	1751	2056	2298	303	0	429	312	1174	838	663	695	1231	1201	1804	2076	2093	2048	2054	2693	1206	1882	2098	2052	3774		-1.55486	0.142256	0.185813
Zhejiang	Hangzhou	-3.42535	-0.782959		Hangzhou	1589	1452	1393	1624	2256	2180	2485	2727	201	429	0	451	979	643	1092	1124	1202	1006	1609	1881	2315	2552	1852	2498	1635	2311	2527	2481	4065		-0.782959	0.0716338	0.312186
Anhui	Hefei	1.96711	0.449638		Hefei	1074	973	914	1145	1777	1701	2006	2248	615	312	451	0	1196	478	613	645	1181	1226	1829	2210	2043	1998	2076	3098	1156	1832	2048	2002	3724		0.449638	-0.0411379	-0.226376
Fujian	Fuzhou	-0.246587	-0.0563645		Fuzhou	2334	2197	1915	2521	3303	2925	3230	3472	1180	1174	979	1196	0	622	1837	1649	1013	985	1588	1860	2301	2805	1838	2477	2389	3065	3281	3235	4957		-0.0563645	0.00515685	0.0405036
Jiangxi	Nanchang	2.972	0.679334		Nanchang	1449	1444	1293	1544	2674	2151	2456	2698	844	838	643	478	622	0	1137	927	391	419	1022	1294	1735	2239	1272	1911	1412	2088	2304	2258	4391		0.679334	-0.062153	0.0169634
Shandong	Jinan	-6.78094	-1.54997		Jinan	497	360	301	532	1164	1088	1393	1635	966	663	1092	613	1837	1137	0	666	1202	1564	2156	2428	2064	2019	2516	3119	1177	1853	2069	1840	3745		-1.54997	0.141809	-0.0610257
Henan	Zhengzhou	-3.83224	-0.875965		Zhengzhou	689	831	412	577	1362	1538	1843	2085	998	695	1124	645	1649	927	666	0	536	898	1605	1877	1398	1353	1850	2489	511	1187	1403	1357	3079		-0.875965	0.0801431	-0.0171534
Hubei	Wuhan	2.71923	0.621556		Wuhan	1225	1367	948	1179	1898	1972	2277	2519	1235	1231	1202	1181	1013	391	1202	536	0	362	1069	1341	1233	1737	1314	1953	1047	1723	1939	1893	3615		0.621556	-0.0568669	-0.0131851
Hunan	Changsha	-0.877784	-0.200642		Changsha	1587	1729	1310	1537	2256	2334	2639	2881	1207	1201	1006	1226	985	419	1564	898	362	0	707	979	1419	1923	956	1595	1405	2081	2297	2251	3973		-0.200642	0.018357	0.140523
Guangdong	Guangzhou	6.70247	1.53204		Guangzhou	2294	2436	2017	2243	2962	3041	3346	3588	1810	1804	1609	1829	1588	1022	2156	1605	1069	707	0	1314	2023	2527	1560	2199	2111	2787	3003	2957	4679		1.53204	-0.140168	-0.0217153
Guangxi	Nanning	-0.466262	-0.106577		Nanning	2566	2708	2289	2515	3234	3313	3618	3860	2082	2076	1881	2210	1860	1294	2428	1877	1341	979	1314	0	1328	1832	865	1504	2383	3059	3275	3229	4951		-0.106577	0.00975087	0.0328862
Chongqing	Chongqing	5.98074	1.36707		Chongqing	2087	2230	1810	1997	2637	2834	3139	3381	2516	2093	2315	2043	2301	1735	2064	1398	1233	1419	2023	1328	0	504	463	1102	1346	1676	1892	1846	3530		1.36707	-0.125075	-0.106099
Sichuan	Chengdu	-1.52419	-0.348395		Chengdu	2042	2185	1765	1493	2133	2789	3094	3336	2351	2048	2552	1998	2805	2239	2019	1353	1737	1923	2527	1832	504	0	967	1100	842	1172	1388	1342	3026		-0.348395	0.0318751	0.0511063
Guizhou	Guiyang	-2.32092	-0.530512		Guiyang	2539	2681	2262	2460	3100	3286	3591	3833	2053	2054	1852	2076	1838	1272	2516	1850	1314	956	1560	865	463	967	0	639	1809	2139	2355	2309	3993		-0.530512	0.0485371	0.113055
Yunnan	Kunming	-1.00844	-0.230508		Kunming	3178	3320	2901	2593	3233	3925	4230	4472	2699	2693	2498	3098	2477	1911	3119	2489	1953	1595	2199	1504	1102	1100	639	0	1942	2272	2488	2442	4126		-0.230508	0.0210895	0.00588552
Shaanxi	Xi'an	-0.754986	-0.172573		Xi'an	1159	1301	923	651	1291	1906	2211	2453	1509	1206	1635	1156	2389	1412	1177	511	1047	1405	2111	2383	1346	842	1809	1942	0	676	892	846	2568		-0.172573	0.0157889	-0.0699472
Gansu	Lanzhou	-1.42982	-0.326825		Lanzhou	1811	1948	1599	1327	1144	2552	2857	3099	2185	1882	2311	1832	3065	2088	1853	1187	1723	2081	2787	3059	1676	1172	2139	2272	676	0	216	468	1892		-0.326825	0.0299015	-0.0443735
Qinghai	Xining	0.10323	0.0235961		Xining	2092	2235	1815	1543	1360	2839	3144	3386	2401	2098	2527	2048	3281	2304	2069	1403	1939	2297	3003	3275	1892	1388	2355	2488	892	216	0	684	2108		0.0235961	-0.00215883	-0.108999
Ningxia	Yinchuan	1.28063	0.292724		Yinchuan	1343	1480	1547	1316	676	2084	2389	2631	2355	2052	2481	2002	3235	2258	1840	1357	1893	2251	2957	3229	1846	1342	2309	2442	846	468	684	0	2008		0.292724	-0.0267816	-0.151193
Xinjiang	Urumchi	-3.74966	-0.85709		Urumchi	3768	3911	3491	3219	3036	4515	4820	5062	4077	3774	4065	3724	4957	4391	3745	3079	3615	3973	4679	4951	3530	3026	3993	4126	2568	1892	2108	2008	0		-0.85709	0.0784161	-0.00928453
	Average	-1.20057e-14	-2.73345e-15
	Stdevp	4.29878	1	V		Beijing	Tianjin	Shijiazhuang	Taiyuan	Hohehot	Shenyang	Changchun	Harbin	Shanghai	Nanjing	Hangzhou	Hefei	Fuzhou	Nanchang	Jinan	Zhengzhou	Wuhan	Changsha	Guangzhou	Nanning	Chongqing	Chengdu	Guiyang	Kunming	Xi'an	Lanzhou	Xining	Yinchuan	Urumchi
					Beijing	0	0.00729927	0.00361011	0.0019685	0.00149925	0.00134953	0.000956023	0.000776398	0.000683527	0.000862069	0.000629327	0.000931099	0.000428449	0.000690131	0.00201207	0.00145138	0.000816327	0.00063012	0.00043592	0.000389712	0.000479157	0.000489716	0.000393856	0.000314663	0.000862813	0.000552181	0.000478011	0.000744602	0.000265393
	SAI (Moran's I)	-0.0914911			Tianjin	0.00729927	0	0.00238663	0.00153846	0.00124378	0.00137363	0.000968054	0.000784314	0.000754148	0.000977517	0.000688705	0.00102775	0.000455166	0.000692521	0.00277778	0.00120337	0.000731529	0.000578369	0.000410509	0.000369276	0.00044843	0.000457666	0.000372995	0.000301205	0.00076864	0.000513347	0.000447427	0.000675676	0.000255689
	RCI	2.18298			Shijiazhuang	0.00361011	0.00238663	0	0.004329	0.00114811	0.000888099	0.000698812	0.000597729	0.000789266	0.00103734	0.000717875	0.00109409	0.000522193	0.000773395	0.00332226	0.00242718	0.00105485	0.000763359	0.000495786	0.000436872	0.000552486	0.000566572	0.000442087	0.000344709	0.00108342	0.000625391	0.000550964	0.000646412	0.000286451
					Taiyuan	0.0019685	0.00153846	0.004329	0	0.0015625	0.000796813	0.000641026	0.000554939	0.000667557	0.00083682	0.000615764	0.000873362	0.000396668	0.000647668	0.0018797	0.0017331	0.000848176	0.000650618	0.000445831	0.000397614	0.000500751	0.000669792	0.000406504	0.000385654	0.0015361	0.00075358	0.000648088	0.000759878	0.000310655
					Hohehot	0.00149925	0.00124378	0.00114811	0.0015625	0	0.000710227	0.000583771	0.000511509	0.000469484	0.000547345	0.000443262	0.000562746	0.000302755	0.000373972	0.000859107	0.000734214	0.00052687	0.000443262	0.00033761	0.000309215	0.000379219	0.000468823	0.000322581	0.00030931	0.000774593	0.000874126	0.000735294	0.00147929	0.000329381
					Shenyang	0.00134953	0.00137363	0.000888099	0.000796813	0.000710227	0	0.00327869	0.00182815	0.000486855	0.000571102	0.000458716	0.000587889	0.00034188	0.0004649	0.000919118	0.000650195	0.000507099	0.000428449	0.000328839	0.000301841	0.000352858	0.000358551	0.000304321	0.000254777	0.000524659	0.00039185	0.000352237	0.000479846	0.000221484
					Changchun	0.000956023	0.000968054	0.000698812	0.000641026	0.000583771	0.00327869	0	0.00413223	0.000423908	0.000486381	0.000402414	0.000498504	0.000309598	0.000407166	0.000717875	0.000542594	0.000439174	0.000378931	0.000298864	0.000276396	0.000318573	0.000323206	0.000278474	0.000236407	0.000452284	0.000350018	0.000318066	0.000418585	0.000207469
					Harbin	0.000776398	0.000784314	0.000597729	0.000554939	0.000511509	0.00182815	0.00413223	0	0.000384468	0.000435161	0.000366703	0.00044484	0.000288018	0.000370645	0.000611621	0.000479616	0.000396983	0.000347102	0.000278707	0.000259067	0.00029577	0.00029976	0.000260892	0.000223614	0.000407664	0.000322685	0.000295334	0.000380084	0.00019755
					Shanghai	0.000683527	0.000754148	0.000789266	0.000667557	0.000469484	0.000486855	0.000423908	0.000384468	0	0.00330033	0.00497512	0.00162602	0.000847458	0.00118483	0.0010352	0.001002	0.000809717	0.0008285	0.000552486	0.000480307	0.000397456	0.000425351	0.000487092	0.000370508	0.000662691	0.000457666	0.000416493	0.000424628	0.000245278
					Nanjing	0.000862069	0.000977517	0.00103734	0.00083682	0.000547345	0.000571102	0.000486381	0.000435161	0.00330033	0	0.002331	0.00320513	0.000851789	0.00119332	0.0015083	0.00143885	0.000812348	0.000832639	0.000554324	0.000481696	0.000477783	0.000488281	0.000486855	0.000371333	0.000829187	0.00053135	0.000476644	0.000487329	0.000264971
					Hangzhou	0.000629327	0.000688705	0.000717875	0.000615764	0.000443262	0.000458716	0.000402414	0.000366703	0.00497512	0.002331	0	0.00221729	0.00102145	0.00155521	0.000915751	0.00088968	0.000831947	0.000994036	0.000621504	0.000531632	0.000431965	0.00039185	0.000539957	0.00040032	0.000611621	0.000432713	0.000395726	0.000403063	0.000246002
					Hefei	0.000931099	0.00102775	0.00109409	0.000873362	0.000562746	0.000587889	0.000498504	0.00044484	0.00162602	0.00320513	0.00221729	0	0.00083612	0.00209205	0.00163132	0.00155039	0.00084674	0.000815661	0.000546747	0.000452489	0.000489476	0.000500501	0.000481696	0.000322789	0.000865052	0.000545852	0.000488281	0.0004995	0.000268528
					Fuzhou	0.000428449	0.000455166	0.000522193	0.000396668	0.000302755	0.00034188	0.000309598	0.000288018	0.000847458	0.000851789	0.00102145	0.00083612	0	0.00160772	0.000544366	0.000606428	0.000987167	0.00101523	0.000629723	0.000537634	0.000434594	0.000356506	0.00054407	0.000403714	0.000418585	0.000326264	0.000304785	0.000309119	0.000201735
					Nanchang	0.000690131	0.000692521	0.000773395	0.000647668	0.000373972	0.0004649	0.000407166	0.000370645	0.00118483	0.00119332	0.00155521	0.00209205	0.00160772	0	0.000879507	0.00107875	0.00255754	0.00238663	0.000978474	0.000772798	0.000576369	0.000446628	0.000786164	0.000523286	0.000708215	0.000478927	0.000434028	0.00044287	0.000227739
					Jinan	0.00201207	0.00277778	0.00332226	0.0018797	0.000859107	0.000919118	0.000717875	0.000611621	0.0010352	0.0015083	0.000915751	0.00163132	0.000544366	0.000879507	0	0.0015015	0.000831947	0.000639386	0.000463822	0.000411862	0.000484496	0.000495295	0.000397456	0.000320616	0.000849618	0.000539665	0.000483325	0.000543478	0.000267023
					Zhengzhou	0.00145138	0.00120337	0.00242718	0.0017331	0.000734214	0.000650195	0.000542594	0.000479616	0.001002	0.00143885	0.00088968	0.00155039	0.000606428	0.00107875	0.0015015	0	0.00186567	0.00111359	0.000623053	0.000532765	0.000715308	0.000739098	0.000540541	0.000401768	0.00195695	0.00084246	0.000712758	0.00073692	0.000324781
					Wuhan	0.000816327	0.000731529	0.00105485	0.000848176	0.00052687	0.000507099	0.000439174	0.000396983	0.000809717	0.000812348	0.000831947	0.00084674	0.000987167	0.00255754	0.000831947	0.00186567	0	0.00276243	0.000935454	0.000745712	0.00081103	0.000575705	0.000761035	0.000512033	0.00095511	0.000580383	0.00051573	0.000528262	0.000276625
					Changsha	0.00063012	0.000578369	0.000763359	0.000650618	0.000443262	0.000428449	0.000378931	0.000347102	0.0008285	0.000832639	0.000994036	0.000815661	0.00101523	0.00238663	0.000639386	0.00111359	0.00276243	0	0.00141443	0.00102145	0.000704722	0.000520021	0.00104603	0.000626959	0.000711744	0.000480538	0.00043535	0.000444247	0.000251699
					Guangzhou	0.00043592	0.000410509	0.000495786	0.000445831	0.00033761	0.000328839	0.000298864	0.000278707	0.000552486	0.000554324	0.000621504	0.000546747	0.000629723	0.000978474	0.000463822	0.000623053	0.000935454	0.00141443	0	0.000761035	0.000494315	0.000395726	0.000641026	0.000454752	0.000473709	0.000358809	0.000333	0.000338181	0.000213721
					Nanning	0.000389712	0.000369276	0.000436872	0.000397614	0.000309215	0.000301841	0.000276396	0.000259067	0.000480307	0.000481696	0.000531632	0.000452489	0.000537634	0.000772798	0.000411862	0.000532765	0.000745712	0.00102145	0.000761035	0	0.000753012	0.000545852	0.00115607	0.000664894	0.000419639	0.000326904	0.000305344	0.000309693	0.000201979
					Chongqing	0.000479157	0.00044843	0.000552486	0.000500751	0.000379219	0.000352858	0.000318573	0.00029577	0.000397456	0.000477783	0.000431965	0.000489476	0.000434594	0.000576369	0.000484496	0.000715308	0.00081103	0.000704722	0.000494315	0.000753012	0	0.00198413	0.00215983	0.000907441	0.000742942	0.000596659	0.000528541	0.000541712	0.000283286
					Chengdu	0.000489716	0.000457666	0.000566572	0.000669792	0.000468823	0.000358551	0.000323206	0.00029976	0.000425351	0.000488281	0.00039185	0.000500501	0.000356506	0.000446628	0.000495295	0.000739098	0.000575705	0.000520021	0.000395726	0.000545852	0.00198413	0	0.00103413	0.000909091	0.00118765	0.000853242	0.000720461	0.000745156	0.000330469
					Guiyang	0.000393856	0.000372995	0.000442087	0.000406504	0.000322581	0.000304321	0.000278474	0.000260892	0.000487092	0.000486855	0.000539957	0.000481696	0.00054407	0.000786164	0.000397456	0.000540541	0.000761035	0.00104603	0.000641026	0.00115607	0.00215983	0.00103413	0	0.00156495	0.000552792	0.000467508	0.000424628	0.000433088	0.000250438
					Kunming	0.000314663	0.000301205	0.000344709	0.000385654	0.00030931	0.000254777	0.000236407	0.000223614	0.000370508	0.000371333	0.00040032	0.000322789	0.000403714	0.000523286	0.000320616	0.000401768	0.000512033	0.000626959	0.000454752	0.000664894	0.000907441	0.000909091	0.00156495	0	0.000514933	0.000440141	0.000401929	0.0004095	0.000242365
					Xi'an	0.000862813	0.00076864	0.00108342	0.0015361	0.000774593	0.000524659	0.000452284	0.000407664	0.000662691	0.000829187	0.000611621	0.000865052	0.000418585	0.000708215	0.000849618	0.00195695	0.00095511	0.000711744	0.000473709	0.000419639	0.000742942	0.00118765	0.000552792	0.000514933	0	0.00147929	0.00112108	0.00118203	0.000389408
					Lanzhou	0.000552181	0.000513347	0.000625391	0.00075358	0.000874126	0.00039185	0.000350018	0.000322685	0.000457666	0.00053135	0.000432713	0.000545852	0.000326264	0.000478927	0.000539665	0.00084246	0.000580383	0.000480538	0.000358809	0.000326904	0.000596659	0.000853242	0.000467508	0.000440141	0.00147929	0	0.00462963	0.00213675	0.000528541
					Xining	0.000478011	0.000447427	0.000550964	0.000648088	0.000735294	0.000352237	0.000318066	0.000295334	0.000416493	0.000476644	0.000395726	0.000488281	0.000304785	0.000434028	0.000483325	0.000712758	0.00051573	0.00043535	0.000333	0.000305344	0.000528541	0.000720461	0.000424628	0.000401929	0.00112108	0.00462963	0	0.00146199	0.000474383
					Yinchuan	0.000744602	0.000675676	0.000646412	0.000759878	0.00147929	0.000479846	0.000418585	0.000380084	0.000424628	0.000487329	0.000403063	0.0004995	0.000309119	0.00044287	0.000543478	0.00073692	0.000528262	0.000444247	0.000338181	0.000309693	0.000541712	0.000745156	0.000433088	0.0004095	0.00118203	0.00213675	0.00146199	0	0.000498008
					Urumchi	0.000265393	0.000255689	0.000286451	0.000310655	0.000329381	0.000221484	0.000207469	0.00019755	0.000245278	0.000264971	0.000246002	0.000268528	0.000201735	0.000227739	0.000267023	0.000324781	0.000276625	0.000251699	0.000213721	0.000201979	0.000283286	0.000330469	0.000250438	0.000242365	0.000389408	0.000528541	0.000474383	0.000498008	0
																																		0.629624
				W		Beijing	Tianjin	Shijiazhuang	Taiyuan	Hohehot	Shenyang	Changchun	Harbin	Shanghai	Nanjing	Hangzhou	Hefei	Fuzhou	Nanchang	Jinan	Zhengzhou	Wuhan	Changsha	Guangzhou	Nanning	Chongqing	Chengdu	Guiyang	Kunming	Xi'an	Lanzhou	Xining	Yinchuan	Urumchi
					Beijing	0	0.0115931	0.00573375	0.00312647	0.00238118	0.00214339	0.0015184	0.00123311	0.00108561	0.00136918	0.000999527	0.00147882	0.000680484	0.0010961	0.00319567	0.00230515	0.00129653	0.00100079	0.000692349	0.000618959	0.00076102	0.000777791	0.000625541	0.000499764	0.00137036	0.000877001	0.000759201	0.00118261	0.00042151
					Tianjin	0.0115931	0	0.00379057	0.00244346	0.00197543	0.00218166	0.00153751	0.00124569	0.00119777	0.00155254	0.00109384	0.00163232	0.000722917	0.0010999	0.0044118	0.00191125	0.00116185	0.000918594	0.000651991	0.000586503	0.000712219	0.000726887	0.000592409	0.000478388	0.00122079	0.000815323	0.000710626	0.00107314	0.000406098
					Shijiazhuang	0.00573375	0.00379057	0	0.00687554	0.00182348	0.00141052	0.00110989	0.000949342	0.00125355	0.00164756	0.00114016	0.00173769	0.000829373	0.00122834	0.00527657	0.00385497	0.00167537	0.0012124	0.000787431	0.000693862	0.000877486	0.000899858	0.000702144	0.000547483	0.00172075	0.000993276	0.000875068	0.00102666	0.000454955
					Taiyuan	0.00312647	0.00244346	0.00687554	0	0.00248164	0.00126554	0.00101811	0.000881381	0.00106025	0.00132908	0.000977986	0.00138712	0.000630008	0.00102866	0.00298543	0.0027526	0.00134712	0.00103334	0.000708091	0.000631511	0.000795317	0.0010638	0.00064563	0.000612514	0.00243971	0.00119687	0.00102933	0.00120688	0.000493398
					Hohehot	0.00238118	0.00197543	0.00182348	0.00248164	0	0.00112802	0.000927174	0.000812404	0.000745657	0.000869321	0.000704011	0.000893781	0.00048085	0.00059396	0.00136448	0.00116612	0.000836801	0.000704011	0.000536208	0.00049111	0.000602294	0.000744608	0.000512338	0.000491262	0.00123025	0.00138833	0.00116783	0.00234948	0.000523139
					Shenyang	0.00214339	0.00218166	0.00141052	0.00126554	0.00112802	0	0.00520737	0.00290356	0.000773247	0.000907053	0.000728555	0.000933715	0.000542991	0.000738377	0.00145979	0.00103267	0.0008054	0.000680484	0.000522279	0.000479399	0.000560427	0.000569469	0.000483338	0.000404649	0.000833289	0.000622355	0.00055944	0.000762116	0.000351772
					Changchun	0.0015184	0.00153751	0.00110989	0.00101811	0.000927174	0.00520737	0	0.00656301	0.000673272	0.000772495	0.000639134	0.000791749	0.000491718	0.000646681	0.00114016	0.000861774	0.000697518	0.000601837	0.000474671	0.000438985	0.000505973	0.000513332	0.000442286	0.000375473	0.00071834	0.000555915	0.000505168	0.000664818	0.000329512
					Harbin	0.00123311	0.00124569	0.000949342	0.000881381	0.000812404	0.00290356	0.00656301	0	0.00061063	0.000691144	0.000582416	0.000706516	0.000457445	0.000588676	0.000971406	0.00076175	0.000630508	0.000551284	0.000442656	0.000411463	0.000469757	0.000476094	0.000414362	0.000355154	0.000647472	0.000512504	0.000469063	0.000603667	0.000313759
					Shanghai	0.00108561	0.00119777	0.00125355	0.00106025	0.000745657	0.000773247	0.000673272	0.00061063	0	0.00524175	0.00790174	0.00258252	0.00134597	0.00188181	0.00164415	0.00159143	0.00128603	0.00131586	0.000877486	0.000762848	0.00063126	0.000675563	0.000773623	0.000588458	0.00105252	0.000726887	0.000661495	0.000674416	0.000389563
					Nanjing	0.00136918	0.00155254	0.00164756	0.00132908	0.000869321	0.000907053	0.000772495	0.000691144	0.00524175	0	0.00370221	0.00509054	0.00135285	0.00189529	0.00239555	0.00228525	0.00129021	0.00132244	0.000880404	0.000765053	0.000758839	0.000775512	0.000773247	0.000589769	0.00131696	0.000843916	0.00075703	0.000774	0.00042084
					Hangzhou	0.000999527	0.00109384	0.00114016	0.000977986	0.000704011	0.000728555	0.000639134	0.000582416	0.00790174	0.00370221	0	0.00352162	0.00162232	0.00247006	0.00145444	0.00141303	0.00132134	0.00157878	0.000987103	0.000844364	0.000686069	0.000622355	0.000857586	0.000635808	0.000971406	0.000687256	0.000628512	0.000640165	0.000390713
					Hefei	0.00147882	0.00163232	0.00173769	0.00138712	0.000893781	0.000933715	0.000791749	0.000706516	0.00258252	0.00509054	0.00352162	0	0.00132797	0.0033227	0.00259094	0.0024624	0.00134483	0.00129547	0.00086837	0.000718665	0.00077741	0.000794919	0.000765053	0.000512669	0.00137392	0.000866948	0.000775512	0.000793331	0.00042649
					Fuzhou	0.000680484	0.000722917	0.000829373	0.000630008	0.00048085	0.000542991	0.000491718	0.000457445	0.00134597	0.00135285	0.00162232	0.00132797	0	0.00255345	0.000864588	0.000963159	0.00156787	0.00161244	0.00100016	0.000853897	0.000690243	0.000566221	0.000864118	0.000641199	0.000664818	0.000518189	0.000484075	0.000490958	0.000320405
					Nanchang	0.0010961	0.0010999	0.00122834	0.00102866	0.00059396	0.000738377	0.000646681	0.000588676	0.00188181	0.00189529	0.00247006	0.0033227	0.00255345	0	0.00139688	0.00171332	0.00406202	0.00379057	0.00155406	0.00122739	0.000915417	0.000709356	0.00124862	0.000831109	0.00112482	0.000760656	0.000689344	0.000703388	0.000361706
					Jinan	0.00319567	0.0044118	0.00527657	0.00298543	0.00136448	0.00145979	0.00114016	0.000971406	0.00164415	0.00239555	0.00145444	0.00259094	0.000864588	0.00139688	0	0.00238476	0.00132134	0.0010155	0.000736665	0.000654139	0.0007695	0.000786651	0.00063126	0.000509217	0.0013494	0.000857123	0.000767641	0.000863179	0.000424099
					Zhengzhou	0.00230515	0.00191125	0.00385497	0.0027526	0.00116612	0.00103267	0.000861774	0.00076175	0.00159143	0.00228525	0.00141303	0.0024624	0.000963159	0.00171332	0.00238476	0	0.00296315	0.00176865	0.000989563	0.000846164	0.00113609	0.00117387	0.000858513	0.000638107	0.00310812	0.00133804	0.00113204	0.00117041	0.000515833
					Wuhan	0.00129653	0.00116185	0.00167537	0.00134712	0.000836801	0.0008054	0.000697518	0.000630508	0.00128603	0.00129021	0.00132134	0.00134483	0.00156787	0.00406202	0.00132134	0.00296315	0	0.00438743	0.00148573	0.00118438	0.00128812	0.000914363	0.00120871	0.000813236	0.00151695	0.000921793	0.000819107	0.000839012	0.00043935
					Changsha	0.00100079	0.000918594	0.0012124	0.00103334	0.000704011	0.000680484	0.000601837	0.000551284	0.00131586	0.00132244	0.00157878	0.00129547	0.00161244	0.00379057	0.0010155	0.00176865	0.00438743	0	0.00224646	0.00162232	0.00111927	0.000825923	0.00166135	0.000995767	0.00113043	0.000763214	0.000691445	0.000705575	0.000399761
					Guangzhou	0.000692349	0.000651991	0.000787431	0.000708091	0.000536208	0.000522279	0.000474671	0.000442656	0.000877486	0.000880404	0.000987103	0.00086837	0.00100016	0.00155406	0.000736665	0.000989563	0.00148573	0.00224646	0	0.00120871	0.000785096	0.000628512	0.00101811	0.00072226	0.000752368	0.000569878	0.000528887	0.000537115	0.000339442
					Nanning	0.000618959	0.000586503	0.000693862	0.000631511	0.00049111	0.000479399	0.000438985	0.000411463	0.000762848	0.000765053	0.000844364	0.000718665	0.000853897	0.00122739	0.000654139	0.000846164	0.00118438	0.00162232	0.00120871	0	0.00119597	0.000866948	0.00183613	0.00105602	0.000666491	0.000519205	0.000484962	0.00049187	0.000320794
					Chongqing	0.00076102	0.000712219	0.000877486	0.000795317	0.000602294	0.000560427	0.000505973	0.000469757	0.00063126	0.000758839	0.000686069	0.00077741	0.000690243	0.000915417	0.0007695	0.00113609	0.00128812	0.00111927	0.000785096	0.00119597	0	0.00315129	0.00343034	0.00144124	0.00117998	0.000947643	0.000839455	0.000860373	0.000449929
					Chengdu	0.000777791	0.000726887	0.000899858	0.0010638	0.000744608	0.000569469	0.000513332	0.000476094	0.000675563	0.000775512	0.000622355	0.000794919	0.000566221	0.000709356	0.000786651	0.00117387	0.000914363	0.000825923	0.000628512	0.000866948	0.00315129	0	0.00164245	0.00144386	0.00188628	0.00135516	0.00114427	0.00118349	0.000524867
					Guiyang	0.000625541	0.000592409	0.000702144	0.00064563	0.000512338	0.000483338	0.000442286	0.000414362	0.000773623	0.000773247	0.000857586	0.000765053	0.000864118	0.00124862	0.00063126	0.000858513	0.00120871	0.00166135	0.00101811	0.00183613	0.00343034	0.00164245	0	0.00248552	0.000877971	0.000742519	0.000674416	0.000687851	0.000397758
					Kunming	0.000499764	0.000478388	0.000547483	0.000612514	0.000491262	0.000404649	0.000375473	0.000355154	0.000588458	0.000589769	0.000635808	0.000512669	0.000641199	0.000831109	0.000509217	0.000638107	0.000813236	0.000995767	0.00072226	0.00105602	0.00144124	0.00144386	0.00248552	0	0.000817842	0.000699053	0.000638364	0.000650389	0.000384937
					Xi'an	0.00137036	0.00122079	0.00172075	0.00243971	0.00123025	0.000833289	0.00071834	0.000647472	0.00105252	0.00131696	0.000971406	0.00137392	0.000664818	0.00112482	0.0013494	0.00310812	0.00151695	0.00113043	0.000752368	0.000666491	0.00117998	0.00188628	0.000877971	0.000817842	0	0.00234948	0.00178055	0.00187736	0.000618477
					Lanzhou	0.000877001	0.000815323	0.000993276	0.00119687	0.00138833	0.000622355	0.000555915	0.000512504	0.000726887	0.000843916	0.000687256	0.000866948	0.000518189	0.000760656	0.000857123	0.00133804	0.000921793	0.000763214	0.000569878	0.000519205	0.000947643	0.00135516	0.000742519	0.000699053	0.00234948	0	0.007353	0.00339369	0.000839455
					Xining	0.000759201	0.000710626	0.000875068	0.00102933	0.00116783	0.00055944	0.000505168	0.000469063	0.000661495	0.00075703	0.000628512	0.000775512	0.000484075	0.000689344	0.000767641	0.00113204	0.000819107	0.000691445	0.000528887	0.000484962	0.000839455	0.00114427	0.000674416	0.000638364	0.00178055	0.007353	0	0.002322	0.000753439
					Yinchuan	0.00118261	0.00107314	0.00102666	0.00120688	0.00234948	0.000762116	0.000664818	0.000603667	0.000674416	0.000774	0.000640165	0.000793331	0.000490958	0.000703388	0.000863179	0.00117041	0.000839012	0.000705575	0.000537115	0.00049187	0.000860373	0.00118349	0.000687851	0.000650389	0.00187736	0.00339369	0.002322	0	0.000790961
					Urumchi	0.00042151	0.000406098	0.000454955	0.000493398	0.000523139	0.000351772	0.000329512	0.000313759	0.000389563	0.00042084	0.000390713	0.00042649	0.000320405	0.000361706	0.000424099	0.000515833	0.00043935	0.000399761	0.000339442	0.000320794	0.000449929	0.000524867	0.000397758	0.000384937	0.000618477	0.000839455	0.000753439	0.000790961	0
																																		1

## Sheet: Moran-Power
Region	City	Residuals	Standardized Residuals		Distance	Beijing	Tianjin	Shijiazhuang	Taiyuan	Hohehot	Shenyang	Changchun	Harbin	Shanghai	Nanjing	Hangzhou	Hefei	Fuzhou	Nanchang	Jinan	Zhengzhou	Wuhan	Changsha	Guangzhou	Nanning	Chongqing	Chengdu	Guiyang	Kunming	Xi'an	Lanzhou	Xining	Yinchuan	Urumchi
Beijing	Beijing	4.17791	0.954978		Beijing	0	137	277	508	667	741	1046	1288	1463	1160	1589	1074	2334	1449	497	689	1225	1587	2294	2566	2087	2042	2539	3178	1159	1811	2092	1343	3768
Tianjin	Tianjin	-4.11222	-0.939963		Tianjin	137	0	419	650	804	728	1033	1275	1326	1023	1452	973	2197	1444	360	831	1367	1729	2436	2708	2230	2185	2681	3320	1301	1948	2235	1480	3911
Hebei	Shijiazhuang	-2.71075	-0.619618		Shijiazhuang	277	419	0	231	871	1126	1431	1673	1267	964	1393	914	1915	1293	301	412	948	1310	2017	2289	1810	1765	2262	2901	923	1599	1815	1547	3491
Shanxi	Taiyuan	3.63767	0.831491		Taiyuan	508	650	231	0	640	1255	1560	1802	1498	1195	1624	1145	2521	1544	532	577	1179	1537	2243	2515	1997	1493	2460	2593	651	1327	1543	1316	3219
Inner Mongolia	Hohehot	-9.21243	-2.10576		Hohehot	667	804	871	640	0	1408	1713	1955	2130	1827	2256	1777	3303	2674	1164	1362	1898	2256	2962	3234	2637	2133	3100	3233	1291	1144	1360	676	3036
Liaoning	Shenyang	3.32087	0.759078		Shenyang	741	728	1126	1255	1408	0	305	547	2054	1751	2180	1701	2925	2151	1088	1538	1972	2334	3041	3313	2834	2789	3286	3925	1906	2552	2839	2084	4515
Jilin	Changchun	-0.174686	-0.0399294		Changchun	1046	1033	1431	1560	1713	305	0	242	2359	2056	2485	2006	3230	2456	1393	1843	2277	2639	3346	3618	3139	3094	3591	4230	2211	2857	3144	2389	4820
Heilongjiang	Harbin	7.94696	1.8165		Harbin	1288	1275	1673	1802	1955	547	242	0	2601	2298	2727	2248	3472	2698	1635	2085	2519	2881	3588	3860	3381	3336	3833	4472	2453	3099	3386	2631	5062
Shanghai	Shanghai	8.62075	1.97052		Shanghai	1463	1326	1267	1498	2130	2054	2359	2601	0	303	201	615	1180	844	966	998	1235	1207	1810	2082	2516	2351	2053	2699	1509	2185	2401	2355	4077
Jiangsu	Nanjing	-6.80231	-1.55486		Nanjing	1160	1023	964	1195	1827	1751	2056	2298	303	0	429	312	1174	838	663	695	1231	1201	1804	2076	2093	2048	2054	2693	1206	1882	2098	2052	3774
Zhejiang	Hangzhou	-3.42535	-0.782959		Hangzhou	1589	1452	1393	1624	2256	2180	2485	2727	201	429	0	451	979	643	1092	1124	1202	1006	1609	1881	2315	2552	1852	2498	1635	2311	2527	2481	4065
Anhui	Hefei	1.96711	0.449638		Hefei	1074	973	914	1145	1777	1701	2006	2248	615	312	451	0	1196	478	613	645	1181	1226	1829	2210	2043	1998	2076	3098	1156	1832	2048	2002	3724
Fujian	Fuzhou	-0.246587	-0.0563645		Fuzhou	2334	2197	1915	2521	3303	2925	3230	3472	1180	1174	979	1196	0	622	1837	1649	1013	985	1588	1860	2301	2805	1838	2477	2389	3065	3281	3235	4957
Jiangxi	Nanchang	2.972	0.679334		Nanchang	1449	1444	1293	1544	2674	2151	2456	2698	844	838	643	478	622	0	1137	927	391	419	1022	1294	1735	2239	1272	1911	1412	2088	2304	2258	4391
Shandong	Jinan	-6.78094	-1.54997		Jinan	497	360	301	532	1164	1088	1393	1635	966	663	1092	613	1837	1137	0	666	1202	1564	2156	2428	2064	2019	2516	3119	1177	1853	2069	1840	3745
Henan	Zhengzhou	-3.83224	-0.875965		Zhengzhou	689	831	412	577	1362	1538	1843	2085	998	695	1124	645	1649	927	666	0	536	898	1605	1877	1398	1353	1850	2489	511	1187	1403	1357	3079
Hubei	Wuhan	2.71923	0.621556		Wuhan	1225	1367	948	1179	1898	1972	2277	2519	1235	1231	1202	1181	1013	391	1202	536	0	362	1069	1341	1233	1737	1314	1953	1047	1723	1939	1893	3615
Hunan	Changsha	-0.877784	-0.200642		Changsha	1587	1729	1310	1537	2256	2334	2639	2881	1207	1201	1006	1226	985	419	1564	898	362	0	707	979	1419	1923	956	1595	1405	2081	2297	2251	3973
Guangdong	Guangzhou	6.70247	1.53204		Guangzhou	2294	2436	2017	2243	2962	3041	3346	3588	1810	1804	1609	1829	1588	1022	2156	1605	1069	707	0	1314	2023	2527	1560	2199	2111	2787	3003	2957	4679
Guangxi	Nanning	-0.466262	-0.106577		Nanning	2566	2708	2289	2515	3234	3313	3618	3860	2082	2076	1881	2210	1860	1294	2428	1877	1341	979	1314	0	1328	1832	865	1504	2383	3059	3275	3229	4951
Chongqing	Chongqing	5.98074	1.36707		Chongqing	2087	2230	1810	1997	2637	2834	3139	3381	2516	2093	2315	2043	2301	1735	2064	1398	1233	1419	2023	1328	0	504	463	1102	1346	1676	1892	1846	3530
Sichuan	Chengdu	-1.52419	-0.348395		Chengdu	2042	2185	1765	1493	2133	2789	3094	3336	2351	2048	2552	1998	2805	2239	2019	1353	1737	1923	2527	1832	504	0	967	1100	842	1172	1388	1342	3026
Guizhou	Guiyang	-2.32092	-0.530512		Guiyang	2539	2681	2262	2460	3100	3286	3591	3833	2053	2054	1852	2076	1838	1272	2516	1850	1314	956	1560	865	463	967	0	639	1809	2139	2355	2309	3993
Yunnan	Kunming	-1.00844	-0.230508		Kunming	3178	3320	2901	2593	3233	3925	4230	4472	2699	2693	2498	3098	2477	1911	3119	2489	1953	1595	2199	1504	1102	1100	639	0	1942	2272	2488	2442	4126
Shaanxi	Xi'an	-0.754986	-0.172573		Xi'an	1159	1301	923	651	1291	1906	2211	2453	1509	1206	1635	1156	2389	1412	1177	511	1047	1405	2111	2383	1346	842	1809	1942	0	676	892	846	2568
Gansu	Lanzhou	-1.42982	-0.326825		Lanzhou	1811	1948	1599	1327	1144	2552	2857	3099	2185	1882	2311	1832	3065	2088	1853	1187	1723	2081	2787	3059	1676	1172	2139	2272	676	0	216	468	1892
Qinghai	Xining	0.10323	0.0235961		Xining	2092	2235	1815	1543	1360	2839	3144	3386	2401	2098	2527	2048	3281	2304	2069	1403	1939	2297	3003	3275	1892	1388	2355	2488	892	216	0	684	2108
Ningxia	Yinchuan	1.28063	0.292724		Yinchuan	1343	1480	1547	1316	676	2084	2389	2631	2355	2052	2481	2002	3235	2258	1840	1357	1893	2251	2957	3229	1846	1342	2309	2442	846	468	684	0	2008
Xinjiang	Urumchi	-3.74966	-0.85709		Urumchi	3768	3911	3491	3219	3036	4515	4820	5062	4077	3774	4065	3724	4957	4391	3745	3079	3615	3973	4679	4951	3530	3026	3993	4126	2568	1892	2108	2008	0
	average	-1.20057e-14	-2.73345e-15
	stdevp	4.29878	1		V	Beijing	Tianjin	Shijiazhuang	Taiyuan	Hohehot	Shenyang	Changchun	Harbin	Shanghai	Nanjing	Hangzhou	Hefei	Fuzhou	Nanchang	Jinan	Zhengzhou	Wuhan	Changsha	Guangzhou	Nanning	Chongqing	Chengdu	Guiyang	Kunming	Xi'an	Lanzhou	Xining	Yinchuan	Urumchi
					Beijing	0	0.00729927	0.00361011	0.0019685	0.00149925	0.00134953	0.000956023	0.000776398	0.000683527	0.000862069	0.000629327	0.000931099	0.000428449	0.000690131	0.00201207	0.00145138	0.000816327	0.00063012	0.00043592	0.000389712	0.000479157	0.000489716	0.000393856	0.000314663	0.000862813	0.000552181	0.000478011	0.000744602	0.000265393
	SAI (Moran's I)	-0.0914911			Tianjin	0.00729927	0	0.00238663	0.00153846	0.00124378	0.00137363	0.000968054	0.000784314	0.000754148	0.000977517	0.000688705	0.00102775	0.000455166	0.000692521	0.00277778	0.00120337	0.000731529	0.000578369	0.000410509	0.000369276	0.00044843	0.000457666	0.000372995	0.000301205	0.00076864	0.000513347	0.000447427	0.000675676	0.000255689
	RCI	2.18298			Shijiazhuang	0.00361011	0.00238663	0	0.004329	0.00114811	0.000888099	0.000698812	0.000597729	0.000789266	0.00103734	0.000717875	0.00109409	0.000522193	0.000773395	0.00332226	0.00242718	0.00105485	0.000763359	0.000495786	0.000436872	0.000552486	0.000566572	0.000442087	0.000344709	0.00108342	0.000625391	0.000550964	0.000646412	0.000286451
					Taiyuan	0.0019685	0.00153846	0.004329	0	0.0015625	0.000796813	0.000641026	0.000554939	0.000667557	0.00083682	0.000615764	0.000873362	0.000396668	0.000647668	0.0018797	0.0017331	0.000848176	0.000650618	0.000445831	0.000397614	0.000500751	0.000669792	0.000406504	0.000385654	0.0015361	0.00075358	0.000648088	0.000759878	0.000310655
					Hohehot	0.00149925	0.00124378	0.00114811	0.0015625	0	0.000710227	0.000583771	0.000511509	0.000469484	0.000547345	0.000443262	0.000562746	0.000302755	0.000373972	0.000859107	0.000734214	0.00052687	0.000443262	0.00033761	0.000309215	0.000379219	0.000468823	0.000322581	0.00030931	0.000774593	0.000874126	0.000735294	0.00147929	0.000329381
					Shenyang	0.00134953	0.00137363	0.000888099	0.000796813	0.000710227	0	0.00327869	0.00182815	0.000486855	0.000571102	0.000458716	0.000587889	0.00034188	0.0004649	0.000919118	0.000650195	0.000507099	0.000428449	0.000328839	0.000301841	0.000352858	0.000358551	0.000304321	0.000254777	0.000524659	0.00039185	0.000352237	0.000479846	0.000221484
					Changchun	0.000956023	0.000968054	0.000698812	0.000641026	0.000583771	0.00327869	0	0.00413223	0.000423908	0.000486381	0.000402414	0.000498504	0.000309598	0.000407166	0.000717875	0.000542594	0.000439174	0.000378931	0.000298864	0.000276396	0.000318573	0.000323206	0.000278474	0.000236407	0.000452284	0.000350018	0.000318066	0.000418585	0.000207469
					Harbin	0.000776398	0.000784314	0.000597729	0.000554939	0.000511509	0.00182815	0.00413223	0	0.000384468	0.000435161	0.000366703	0.00044484	0.000288018	0.000370645	0.000611621	0.000479616	0.000396983	0.000347102	0.000278707	0.000259067	0.00029577	0.00029976	0.000260892	0.000223614	0.000407664	0.000322685	0.000295334	0.000380084	0.00019755
					Shanghai	0.000683527	0.000754148	0.000789266	0.000667557	0.000469484	0.000486855	0.000423908	0.000384468	0	0.00330033	0.00497512	0.00162602	0.000847458	0.00118483	0.0010352	0.001002	0.000809717	0.0008285	0.000552486	0.000480307	0.000397456	0.000425351	0.000487092	0.000370508	0.000662691	0.000457666	0.000416493	0.000424628	0.000245278
					Nanjing	0.000862069	0.000977517	0.00103734	0.00083682	0.000547345	0.000571102	0.000486381	0.000435161	0.00330033	0	0.002331	0.00320513	0.000851789	0.00119332	0.0015083	0.00143885	0.000812348	0.000832639	0.000554324	0.000481696	0.000477783	0.000488281	0.000486855	0.000371333	0.000829187	0.00053135	0.000476644	0.000487329	0.000264971
					Hangzhou	0.000629327	0.000688705	0.000717875	0.000615764	0.000443262	0.000458716	0.000402414	0.000366703	0.00497512	0.002331	0	0.00221729	0.00102145	0.00155521	0.000915751	0.00088968	0.000831947	0.000994036	0.000621504	0.000531632	0.000431965	0.00039185	0.000539957	0.00040032	0.000611621	0.000432713	0.000395726	0.000403063	0.000246002
					Hefei	0.000931099	0.00102775	0.00109409	0.000873362	0.000562746	0.000587889	0.000498504	0.00044484	0.00162602	0.00320513	0.00221729	0	0.00083612	0.00209205	0.00163132	0.00155039	0.00084674	0.000815661	0.000546747	0.000452489	0.000489476	0.000500501	0.000481696	0.000322789	0.000865052	0.000545852	0.000488281	0.0004995	0.000268528
					Fuzhou	0.000428449	0.000455166	0.000522193	0.000396668	0.000302755	0.00034188	0.000309598	0.000288018	0.000847458	0.000851789	0.00102145	0.00083612	0	0.00160772	0.000544366	0.000606428	0.000987167	0.00101523	0.000629723	0.000537634	0.000434594	0.000356506	0.00054407	0.000403714	0.000418585	0.000326264	0.000304785	0.000309119	0.000201735
					Nanchang	0.000690131	0.000692521	0.000773395	0.000647668	0.000373972	0.0004649	0.000407166	0.000370645	0.00118483	0.00119332	0.00155521	0.00209205	0.00160772	0	0.000879507	0.00107875	0.00255754	0.00238663	0.000978474	0.000772798	0.000576369	0.000446628	0.000786164	0.000523286	0.000708215	0.000478927	0.000434028	0.00044287	0.000227739
					Jinan	0.00201207	0.00277778	0.00332226	0.0018797	0.000859107	0.000919118	0.000717875	0.000611621	0.0010352	0.0015083	0.000915751	0.00163132	0.000544366	0.000879507	0	0.0015015	0.000831947	0.000639386	0.000463822	0.000411862	0.000484496	0.000495295	0.000397456	0.000320616	0.000849618	0.000539665	0.000483325	0.000543478	0.000267023
					Zhengzhou	0.00145138	0.00120337	0.00242718	0.0017331	0.000734214	0.000650195	0.000542594	0.000479616	0.001002	0.00143885	0.00088968	0.00155039	0.000606428	0.00107875	0.0015015	0	0.00186567	0.00111359	0.000623053	0.000532765	0.000715308	0.000739098	0.000540541	0.000401768	0.00195695	0.00084246	0.000712758	0.00073692	0.000324781
					Wuhan	0.000816327	0.000731529	0.00105485	0.000848176	0.00052687	0.000507099	0.000439174	0.000396983	0.000809717	0.000812348	0.000831947	0.00084674	0.000987167	0.00255754	0.000831947	0.00186567	0	0.00276243	0.000935454	0.000745712	0.00081103	0.000575705	0.000761035	0.000512033	0.00095511	0.000580383	0.00051573	0.000528262	0.000276625
					Changsha	0.00063012	0.000578369	0.000763359	0.000650618	0.000443262	0.000428449	0.000378931	0.000347102	0.0008285	0.000832639	0.000994036	0.000815661	0.00101523	0.00238663	0.000639386	0.00111359	0.00276243	0	0.00141443	0.00102145	0.000704722	0.000520021	0.00104603	0.000626959	0.000711744	0.000480538	0.00043535	0.000444247	0.000251699
					Guangzhou	0.00043592	0.000410509	0.000495786	0.000445831	0.00033761	0.000328839	0.000298864	0.000278707	0.000552486	0.000554324	0.000621504	0.000546747	0.000629723	0.000978474	0.000463822	0.000623053	0.000935454	0.00141443	0	0.000761035	0.000494315	0.000395726	0.000641026	0.000454752	0.000473709	0.000358809	0.000333	0.000338181	0.000213721
					Nanning	0.000389712	0.000369276	0.000436872	0.000397614	0.000309215	0.000301841	0.000276396	0.000259067	0.000480307	0.000481696	0.000531632	0.000452489	0.000537634	0.000772798	0.000411862	0.000532765	0.000745712	0.00102145	0.000761035	0	0.000753012	0.000545852	0.00115607	0.000664894	0.000419639	0.000326904	0.000305344	0.000309693	0.000201979
					Chongqing	0.000479157	0.00044843	0.000552486	0.000500751	0.000379219	0.000352858	0.000318573	0.00029577	0.000397456	0.000477783	0.000431965	0.000489476	0.000434594	0.000576369	0.000484496	0.000715308	0.00081103	0.000704722	0.000494315	0.000753012	0	0.00198413	0.00215983	0.000907441	0.000742942	0.000596659	0.000528541	0.000541712	0.000283286
					Chengdu	0.000489716	0.000457666	0.000566572	0.000669792	0.000468823	0.000358551	0.000323206	0.00029976	0.000425351	0.000488281	0.00039185	0.000500501	0.000356506	0.000446628	0.000495295	0.000739098	0.000575705	0.000520021	0.000395726	0.000545852	0.00198413	0	0.00103413	0.000909091	0.00118765	0.000853242	0.000720461	0.000745156	0.000330469
					Guiyang	0.000393856	0.000372995	0.000442087	0.000406504	0.000322581	0.000304321	0.000278474	0.000260892	0.000487092	0.000486855	0.000539957	0.000481696	0.00054407	0.000786164	0.000397456	0.000540541	0.000761035	0.00104603	0.000641026	0.00115607	0.00215983	0.00103413	0	0.00156495	0.000552792	0.000467508	0.000424628	0.000433088	0.000250438
					Kunming	0.000314663	0.000301205	0.000344709	0.000385654	0.00030931	0.000254777	0.000236407	0.000223614	0.000370508	0.000371333	0.00040032	0.000322789	0.000403714	0.000523286	0.000320616	0.000401768	0.000512033	0.000626959	0.000454752	0.000664894	0.000907441	0.000909091	0.00156495	0	0.000514933	0.000440141	0.000401929	0.0004095	0.000242365
					Xi'an	0.000862813	0.00076864	0.00108342	0.0015361	0.000774593	0.000524659	0.000452284	0.000407664	0.000662691	0.000829187	0.000611621	0.000865052	0.000418585	0.000708215	0.000849618	0.00195695	0.00095511	0.000711744	0.000473709	0.000419639	0.000742942	0.00118765	0.000552792	0.000514933	0	0.00147929	0.00112108	0.00118203	0.000389408
					Lanzhou	0.000552181	0.000513347	0.000625391	0.00075358	0.000874126	0.00039185	0.000350018	0.000322685	0.000457666	0.00053135	0.000432713	0.000545852	0.000326264	0.000478927	0.000539665	0.00084246	0.000580383	0.000480538	0.000358809	0.000326904	0.000596659	0.000853242	0.000467508	0.000440141	0.00147929	0	0.00462963	0.00213675	0.000528541
					Xining	0.000478011	0.000447427	0.000550964	0.000648088	0.000735294	0.000352237	0.000318066	0.000295334	0.000416493	0.000476644	0.000395726	0.000488281	0.000304785	0.000434028	0.000483325	0.000712758	0.00051573	0.00043535	0.000333	0.000305344	0.000528541	0.000720461	0.000424628	0.000401929	0.00112108	0.00462963	0	0.00146199	0.000474383
					Yinchuan	0.000744602	0.000675676	0.000646412	0.000759878	0.00147929	0.000479846	0.000418585	0.000380084	0.000424628	0.000487329	0.000403063	0.0004995	0.000309119	0.00044287	0.000543478	0.00073692	0.000528262	0.000444247	0.000338181	0.000309693	0.000541712	0.000745156	0.000433088	0.0004095	0.00118203	0.00213675	0.00146199	0	0.000498008
					Urumchi	0.000265393	0.000255689	0.000286451	0.000310655	0.000329381	0.000221484	0.000207469	0.00019755	0.000245278	0.000264971	0.000246002	0.000268528	0.000201735	0.000227739	0.000267023	0.000324781	0.000276625	0.000251699	0.000213721	0.000201979	0.000283286	0.000330469	0.000250438	0.000242365	0.000389408	0.000528541	0.000474383	0.000498008	0
																																		0.629624
				e	W	Beijing	Tianjin	Shijiazhuang	Taiyuan	Hohehot	Shenyang	Changchun	Harbin	Shanghai	Nanjing	Hangzhou	Hefei	Fuzhou	Nanchang	Jinan	Zhengzhou	Wuhan	Changsha	Guangzhou	Nanning	Chongqing	Chengdu	Guiyang	Kunming	Xi'an	Lanzhou	Xining	Yinchuan	Urumchi	f*	f	City	z	f	f*	ef	z*	ez
				0.954978	Beijing	0	0.0115931	0.00573375	0.00312647	0.00238118	0.00214339	0.0015184	0.00123311	0.00108561	0.00136918	0.000999527	0.00147882	0.000680484	0.0010961	0.00319567	0.00230515	0.00129653	0.00100079	0.000692349	0.000618959	0.00076102	0.000777791	0.000625541	0.000499764	0.00137036	0.000877001	0.000759201	0.00118261	0.00042151	-0.087372	-0.522861	Beijing	0.954978	-0.522861	-0.087372	-0.435489	5.71488	-4.75991
				-0.939963	Tianjin	0.0115931	0	0.00379057	0.00244346	0.00197543	0.00218166	0.00153751	0.00124569	0.00119777	0.00155254	0.00109384	0.00163232	0.000722917	0.0010999	0.0044118	0.00191125	0.00116185	0.000918594	0.000651991	0.000586503	0.000712219	0.000726887	0.000592409	0.000478388	0.00122079	0.000815323	0.000710626	0.00107314	0.000406098	0.0859983	0.108617	Tianjin	-0.939963	0.108617	0.0859983	0.0226182	-1.18718	0.247217
				-0.619618	Shijiazhuang	0.00573375	0.00379057	0	0.00687554	0.00182348	0.00141052	0.00110989	0.000949342	0.00125355	0.00164756	0.00114016	0.00173769	0.000829373	0.00122834	0.00527657	0.00385497	0.00167537	0.0012124	0.000787431	0.000693862	0.000877486	0.000899858	0.000702144	0.000547483	0.00172075	0.000993276	0.000875068	0.00102666	0.000454955	0.0566896	-0.0812718	Shijiazhuang	-0.619618	-0.0812718	0.0566896	-0.137961	0.888303	-1.50792
				0.831491	Taiyuan	0.00312647	0.00244346	0.00687554	0	0.00248164	0.00126554	0.00101811	0.000881381	0.00106025	0.00132908	0.000977986	0.00138712	0.000630008	0.00102866	0.00298543	0.0027526	0.00134712	0.00103334	0.000708091	0.000631511	0.000795317	0.0010638	0.00064563	0.000612514	0.00243971	0.00119687	0.00102933	0.00120688	0.000493398	-0.0760741	-0.340681	Taiyuan	0.831491	-0.340681	-0.0760741	-0.264607	3.72365	-2.89216
				-2.10576	Hohehot	0.00238118	0.00197543	0.00182348	0.00248164	0	0.00112802	0.000927174	0.000812404	0.000745657	0.000869321	0.000704011	0.000893781	0.00048085	0.00059396	0.00136448	0.00116612	0.000836801	0.000704011	0.000536208	0.00049111	0.000602294	0.000744608	0.000512338	0.000491262	0.00123025	0.00138833	0.00116783	0.00234948	0.000523139	0.192658	0.0516738	Hohehot	-2.10576	0.0516738	0.192658	-0.140985	-0.564796	-1.54096
				0.759078	Shenyang	0.00214339	0.00218166	0.00141052	0.00126554	0.00112802	0	0.00520737	0.00290356	0.000773247	0.000907053	0.000728555	0.000933715	0.000542991	0.000738377	0.00145979	0.00103267	0.0008054	0.000680484	0.000522279	0.000479399	0.000560427	0.000569469	0.000483338	0.000404649	0.000833289	0.000622355	0.00055944	0.000762116	0.000351772	-0.0694489	0.0304751	Shenyang	0.759078	0.0304751	-0.0694489	0.099924	-0.333093	1.09217
				-0.0399294	Changchun	0.0015184	0.00153751	0.00110989	0.00101811	0.000927174	0.00520737	0	0.00656301	0.000673272	0.000772495	0.000639134	0.000791749	0.000491718	0.000646681	0.00114016	0.000861774	0.000697518	0.000601837	0.000474671	0.000438985	0.000505973	0.000513332	0.000442286	0.000375473	0.00071834	0.000555915	0.000505168	0.000664818	0.000329512	0.00365319	0.370034	Changchun	-0.0399294	0.370034	0.00365319	0.36638	-4.04447	4.00455
				1.8165	Harbin	0.00123311	0.00124569	0.000949342	0.000881381	0.000812404	0.00290356	0.00656301	0	0.00061063	0.000691144	0.000582416	0.000706516	0.000457445	0.000588676	0.000971406	0.00076175	0.000630508	0.000551284	0.000442656	0.000411463	0.000469757	0.000476094	0.000414362	0.000355154	0.000647472	0.000512504	0.000469063	0.000603667	0.000313759	-0.166194	-0.0201863	Harbin	1.8165	-0.0201863	-0.166194	0.146007	0.220637	1.59586
				1.97052	Shanghai	0.00108561	0.00119777	0.00125355	0.00106025	0.000745657	0.000773247	0.000673272	0.00061063	0	0.00524175	0.00790174	0.00258252	0.00134597	0.00188181	0.00164415	0.00159143	0.00128603	0.00131586	0.000877486	0.000762848	0.00063126	0.000675563	0.000773623	0.000588458	0.00105252	0.000726887	0.000661495	0.000674416	0.000389563	-0.180285	-0.419367	Shanghai	1.97052	-0.419367	-0.180285	-0.239083	4.58369	-2.61318
				-1.55486	Nanjing	0.00136918	0.00155254	0.00164756	0.00132908	0.000869321	0.000907053	0.000772495	0.000691144	0.00524175	0	0.00370221	0.00509054	0.00135285	0.00189529	0.00239555	0.00228525	0.00129021	0.00132244	0.000880404	0.000765053	0.000758839	0.000775512	0.000773247	0.000589769	0.00131696	0.000843916	0.00075703	0.000774	0.00042084	0.142256	0.192449	Nanjing	-1.55486	0.192449	0.142256	0.0501936	-2.10348	0.548617
				-0.782959	Hangzhou	0.000999527	0.00109384	0.00114016	0.000977986	0.000704011	0.000728555	0.000639134	0.000582416	0.00790174	0.00370221	0	0.00352162	0.00162232	0.00247006	0.00145444	0.00141303	0.00132134	0.00157878	0.000987103	0.000844364	0.000686069	0.000622355	0.000857586	0.000635808	0.000971406	0.000687256	0.000628512	0.000640165	0.000390713	0.0716338	0.323335	Hangzhou	-0.782959	0.323335	0.0716338	0.251702	-3.53406	2.7511
				0.449638	Hefei	0.00147882	0.00163232	0.00173769	0.00138712	0.000893781	0.000933715	0.000791749	0.000706516	0.00258252	0.00509054	0.00352162	0	0.00132797	0.0033227	0.00259094	0.0024624	0.00134483	0.00129547	0.00086837	0.000718665	0.00077741	0.000794919	0.000765053	0.000512669	0.00137392	0.000866948	0.000775512	0.000793331	0.00042649	-0.0411379	-0.234461	Hefei	0.449638	-0.234461	-0.0411379	-0.193323	2.56266	-2.11303
				-0.0563645	Fuzhou	0.000680484	0.000722917	0.000829373	0.000630008	0.00048085	0.000542991	0.000491718	0.000457445	0.00134597	0.00135285	0.00162232	0.00132797	0	0.00255345	0.000864588	0.000963159	0.00156787	0.00161244	0.00100016	0.000853897	0.000690243	0.000566221	0.000864118	0.000641199	0.000664818	0.000518189	0.000484075	0.000490958	0.000320405	0.00515685	0.0419502	Fuzhou	-0.0563645	0.0419502	0.00515685	0.0367933	-0.458516	0.402152
				0.679334	Nanchang	0.0010961	0.0010999	0.00122834	0.00102866	0.00059396	0.000738377	0.000646681	0.000588676	0.00188181	0.00189529	0.00247006	0.0033227	0.00255345	0	0.00139688	0.00171332	0.00406202	0.00379057	0.00155406	0.00122739	0.000915417	0.000709356	0.00124862	0.000831109	0.00112482	0.000760656	0.000689344	0.000703388	0.000361706	-0.062153	0.0175693	Nanchang	0.679334	0.0175693	-0.062153	0.0797223	-0.192032	0.871366
				-1.54997	Jinan	0.00319567	0.0044118	0.00527657	0.00298543	0.00136448	0.00145979	0.00114016	0.000971406	0.00164415	0.00239555	0.00145444	0.00259094	0.000864588	0.00139688	0	0.00238476	0.00132134	0.0010155	0.000736665	0.000654139	0.0007695	0.000786651	0.00063126	0.000509217	0.0013494	0.000857123	0.000767641	0.000863179	0.000424099	0.141809	-0.0632052	Jinan	-1.54997	-0.0632052	0.141809	-0.205014	0.690834	-2.24081
				-0.875965	Zhengzhou	0.00230515	0.00191125	0.00385497	0.0027526	0.00116612	0.00103267	0.000861774	0.00076175	0.00159143	0.00228525	0.00141303	0.0024624	0.000963159	0.00171332	0.00238476	0	0.00296315	0.00176865	0.000989563	0.000846164	0.00113609	0.00117387	0.000858513	0.000638107	0.00310812	0.00133804	0.00113204	0.00117041	0.000515833	0.0801431	-0.017766	Zhengzhou	-0.875965	-0.017766	0.0801431	-0.0979091	0.194183	-1.07015
				0.621556	Wuhan	0.00129653	0.00116185	0.00167537	0.00134712	0.000836801	0.0008054	0.000697518	0.000630508	0.00128603	0.00129021	0.00132134	0.00134483	0.00156787	0.00406202	0.00132134	0.00296315	0	0.00438743	0.00148573	0.00118438	0.00128812	0.000914363	0.00120871	0.000813236	0.00151695	0.000921793	0.000819107	0.000839012	0.00043935	-0.0568669	-0.013656	Wuhan	0.621556	-0.013656	-0.0568669	0.0432109	0.14926	0.472296
				-0.200642	Changsha	0.00100079	0.000918594	0.0012124	0.00103334	0.000704011	0.000680484	0.000601837	0.000551284	0.00131586	0.00132244	0.00157878	0.00129547	0.00161244	0.00379057	0.0010155	0.00176865	0.00438743	0	0.00224646	0.00162232	0.00111927	0.000825923	0.00166135	0.000995767	0.00113043	0.000763214	0.000691445	0.000705575	0.000399761	0.018357	0.145542	Changsha	-0.200642	0.145542	0.018357	0.127185	-1.59078	1.39013
				1.53204	Guangzhou	0.000692349	0.000651991	0.000787431	0.000708091	0.000536208	0.000522279	0.000474671	0.000442656	0.000877486	0.000880404	0.000987103	0.00086837	0.00100016	0.00155406	0.000736665	0.000989563	0.00148573	0.00224646	0	0.00120871	0.000785096	0.000628512	0.00101811	0.00072226	0.000752368	0.000569878	0.000528887	0.000537115	0.000339442	-0.140168	-0.0224909	Guangzhou	1.53204	-0.0224909	-0.140168	0.117677	0.245826	1.28621
				-0.106577	Nanning	0.000618959	0.000586503	0.000693862	0.000631511	0.00049111	0.000479399	0.000438985	0.000411463	0.000762848	0.000765053	0.000844364	0.000718665	0.000853897	0.00122739	0.000654139	0.000846164	0.00118438	0.00162232	0.00120871	0	0.00119597	0.000866948	0.00183613	0.00105602	0.000666491	0.000519205	0.000484962	0.00049187	0.000320794	0.00975087	0.0340607	Nanning	-0.106577	0.0340607	0.00975087	0.0243099	-0.372284	0.265707
				1.36707	Chongqing	0.00076102	0.000712219	0.000877486	0.000795317	0.000602294	0.000560427	0.000505973	0.000469757	0.00063126	0.000758839	0.000686069	0.00077741	0.000690243	0.000915417	0.0007695	0.00113609	0.00128812	0.00111927	0.000785096	0.00119597	0	0.00315129	0.00343034	0.00144124	0.00117998	0.000947643	0.000839455	0.000860373	0.000449929	-0.125075	-0.109888	Chongqing	1.36707	-0.109888	-0.125075	0.0151864	1.20108	0.165988
				-0.348395	Chengdu	0.000777791	0.000726887	0.000899858	0.0010638	0.000744608	0.000569469	0.000513332	0.000476094	0.000675563	0.000775512	0.000622355	0.000794919	0.000566221	0.000709356	0.000786651	0.00117387	0.000914363	0.000825923	0.000628512	0.000866948	0.00315129	0	0.00164245	0.00144386	0.00188628	0.00135516	0.00114427	0.00118349	0.000524867	0.0318751	0.0529315	Chengdu	-0.348395	0.0529315	0.0318751	0.0210564	-0.578542	0.230147
				-0.530512	Guiyang	0.000625541	0.000592409	0.000702144	0.00064563	0.000512338	0.000483338	0.000442286	0.000414362	0.000773623	0.000773247	0.000857586	0.000765053	0.000864118	0.00124862	0.00063126	0.000858513	0.00120871	0.00166135	0.00101811	0.00183613	0.00343034	0.00164245	0	0.00248552	0.000877971	0.000742519	0.000674416	0.000687851	0.000397758	0.0485371	0.117093	Guiyang	-0.530512	0.117093	0.0485371	0.0685554	-1.27982	0.749312
				-0.230508	Kunming	0.000499764	0.000478388	0.000547483	0.000612514	0.000491262	0.000404649	0.000375473	0.000355154	0.000588458	0.000589769	0.000635808	0.000512669	0.000641199	0.000831109	0.000509217	0.000638107	0.000813236	0.000995767	0.00072226	0.00105602	0.00144124	0.00144386	0.00248552	0	0.000817842	0.000699053	0.000638364	0.000650389	0.000384937	0.0210895	0.00609572	Kunming	-0.230508	0.00609572	0.0210895	-0.0149937	-0.0666264	-0.163882
				-0.172573	Xi'an	0.00137036	0.00122079	0.00172075	0.00243971	0.00123025	0.000833289	0.00071834	0.000647472	0.00105252	0.00131696	0.000971406	0.00137392	0.000664818	0.00112482	0.0013494	0.00310812	0.00151695	0.00113043	0.000752368	0.000666491	0.00117998	0.00188628	0.000877971	0.000817842	0	0.00234948	0.00178055	0.00187736	0.000618477	0.0157889	-0.0724453	Xi'an	-0.172573	-0.0724453	0.0157889	-0.0882342	0.791828	-0.964401
				-0.326825	Lanzhou	0.000877001	0.000815323	0.000993276	0.00119687	0.00138833	0.000622355	0.000555915	0.000512504	0.000726887	0.000843916	0.000687256	0.000866948	0.000518189	0.000760656	0.000857123	0.00133804	0.000921793	0.000763214	0.000569878	0.000519205	0.000947643	0.00135516	0.000742519	0.000699053	0.00234948	0	0.007353	0.00339369	0.000839455	0.0299015	-0.0459583	Lanzhou	-0.326825	-0.0459583	0.0299015	-0.0758598	0.502325	-0.829149
				0.0235961	Xining	0.000759201	0.000710626	0.000875068	0.00102933	0.00116783	0.00055944	0.000505168	0.000469063	0.000661495	0.00075703	0.000628512	0.000775512	0.000484075	0.000689344	0.000767641	0.00113204	0.000819107	0.000691445	0.000528887	0.000484962	0.000839455	0.00114427	0.000674416	0.000638364	0.00178055	0.007353	0	0.002322	0.000753439	-0.00215883	-0.112892	Xining	0.0235961	-0.112892	-0.00215883	-0.110733	1.23391	-1.21032
				0.292724	Yinchuan	0.00118261	0.00107314	0.00102666	0.00120688	0.00234948	0.000762116	0.000664818	0.000603667	0.000674416	0.000774	0.000640165	0.000793331	0.000490958	0.000703388	0.000863179	0.00117041	0.000839012	0.000705575	0.000537115	0.00049187	0.000860373	0.00118349	0.000687851	0.000650389	0.00187736	0.00339369	0.002322	0	0.000790961	-0.0267816	-0.156593	Yinchuan	0.292724	-0.156593	-0.0267816	-0.129811	1.71156	-1.41884
				-0.85709	Urumchi	0.00042151	0.000406098	0.000454955	0.000493398	0.000523139	0.000351772	0.000329512	0.000313759	0.000389563	0.00042084	0.000390713	0.00042649	0.000320405	0.000361706	0.000424099	0.000515833	0.00043935	0.000399761	0.000339442	0.000320794	0.000449929	0.000524867	0.000397758	0.000384937	0.000618477	0.000839455	0.000753439	0.000790961	0	0.0784161	-0.00961612	Urumchi	-0.85709	-0.00961612	0.0784161	-0.0880322	0.105104	-0.962194
																																		1
																																								0

## Sheet: Moran-Exp
Region	City	Residuals	Standardized Residuals		Distance	Beijing	Tianjin	Shijiazhuang	Taiyuan	Hohehot	Shenyang	Changchun	Harbin	Shanghai	Nanjing	Hangzhou	Hefei	Fuzhou	Nanchang	Jinan	Zhengzhou	Wuhan	Changsha	Guangzhou	Nanning	Chongqing	Chengdu	Guiyang	Kunming	Xi'an	Lanzhou	Xining	Yinchuan	Urumchi
Beijing	Beijing	4.17791	0.954978		Beijing	0	137	277	508	667	741	1046	1288	1463	1160	1589	1074	2334	1449	497	689	1225	1587	2294	2566	2087	2042	2539	3178	1159	1811	2092	1343	3768
Tianjin	Tianjin	-4.11222	-0.939963		Tianjin	137	0	419	650	804	728	1033	1275	1326	1023	1452	973	2197	1444	360	831	1367	1729	2436	2708	2230	2185	2681	3320	1301	1948	2235	1480	3911
Hebei	Shijiazhuang	-2.71075	-0.619618		Shijiazhuang	277	419	0	231	871	1126	1431	1673	1267	964	1393	914	1915	1293	301	412	948	1310	2017	2289	1810	1765	2262	2901	923	1599	1815	1547	3491
Shanxi	Taiyuan	3.63767	0.831491		Taiyuan	508	650	231	0	640	1255	1560	1802	1498	1195	1624	1145	2521	1544	532	577	1179	1537	2243	2515	1997	1493	2460	2593	651	1327	1543	1316	3219
Inner Mongolia	Hohehot	-9.21243	-2.10576		Hohehot	667	804	871	640	0	1408	1713	1955	2130	1827	2256	1777	3303	2674	1164	1362	1898	2256	2962	3234	2637	2133	3100	3233	1291	1144	1360	676	3036
Liaoning	Shenyang	3.32087	0.759078		Shenyang	741	728	1126	1255	1408	0	305	547	2054	1751	2180	1701	2925	2151	1088	1538	1972	2334	3041	3313	2834	2789	3286	3925	1906	2552	2839	2084	4515
Jilin	Changchun	-0.174686	-0.0399294		Changchun	1046	1033	1431	1560	1713	305	0	242	2359	2056	2485	2006	3230	2456	1393	1843	2277	2639	3346	3618	3139	3094	3591	4230	2211	2857	3144	2389	4820
Heilongjiang	Harbin	7.94696	1.8165		Harbin	1288	1275	1673	1802	1955	547	242	0	2601	2298	2727	2248	3472	2698	1635	2085	2519	2881	3588	3860	3381	3336	3833	4472	2453	3099	3386	2631	5062
Shanghai	Shanghai	8.62075	1.97052		Shanghai	1463	1326	1267	1498	2130	2054	2359	2601	0	303	201	615	1180	844	966	998	1235	1207	1810	2082	2516	2351	2053	2699	1509	2185	2401	2355	4077
Jiangsu	Nanjing	-6.80231	-1.55486		Nanjing	1160	1023	964	1195	1827	1751	2056	2298	303	0	429	312	1174	838	663	695	1231	1201	1804	2076	2093	2048	2054	2693	1206	1882	2098	2052	3774
Zhejiang	Hangzhou	-3.42535	-0.782959		Hangzhou	1589	1452	1393	1624	2256	2180	2485	2727	201	429	0	451	979	643	1092	1124	1202	1006	1609	1881	2315	2552	1852	2498	1635	2311	2527	2481	4065
Anhui	Hefei	1.96711	0.449638		Hefei	1074	973	914	1145	1777	1701	2006	2248	615	312	451	0	1196	478	613	645	1181	1226	1829	2210	2043	1998	2076	3098	1156	1832	2048	2002	3724
Fujian	Fuzhou	-0.246587	-0.0563645		Fuzhou	2334	2197	1915	2521	3303	2925	3230	3472	1180	1174	979	1196	0	622	1837	1649	1013	985	1588	1860	2301	2805	1838	2477	2389	3065	3281	3235	4957
Jiangxi	Nanchang	2.972	0.679334		Nanchang	1449	1444	1293	1544	2674	2151	2456	2698	844	838	643	478	622	0	1137	927	391	419	1022	1294	1735	2239	1272	1911	1412	2088	2304	2258	4391
Shandong	Jinan	-6.78094	-1.54997		Jinan	497	360	301	532	1164	1088	1393	1635	966	663	1092	613	1837	1137	0	666	1202	1564	2156	2428	2064	2019	2516	3119	1177	1853	2069	1840	3745
Henan	Zhengzhou	-3.83224	-0.875965		Zhengzhou	689	831	412	577	1362	1538	1843	2085	998	695	1124	645	1649	927	666	0	536	898	1605	1877	1398	1353	1850	2489	511	1187	1403	1357	3079
Hubei	Wuhan	2.71923	0.621556		Wuhan	1225	1367	948	1179	1898	1972	2277	2519	1235	1231	1202	1181	1013	391	1202	536	0	362	1069	1341	1233	1737	1314	1953	1047	1723	1939	1893	3615
Hunan	Changsha	-0.877784	-0.200642		Changsha	1587	1729	1310	1537	2256	2334	2639	2881	1207	1201	1006	1226	985	419	1564	898	362	0	707	979	1419	1923	956	1595	1405	2081	2297	2251	3973
Guangdong	Guangzhou	6.70247	1.53204		Guangzhou	2294	2436	2017	2243	2962	3041	3346	3588	1810	1804	1609	1829	1588	1022	2156	1605	1069	707	0	1314	2023	2527	1560	2199	2111	2787	3003	2957	4679
Guangxi	Nanning	-0.466262	-0.106577		Nanning	2566	2708	2289	2515	3234	3313	3618	3860	2082	2076	1881	2210	1860	1294	2428	1877	1341	979	1314	0	1328	1832	865	1504	2383	3059	3275	3229	4951
Chongqing	Chongqing	5.98074	1.36707		Chongqing	2087	2230	1810	1997	2637	2834	3139	3381	2516	2093	2315	2043	2301	1735	2064	1398	1233	1419	2023	1328	0	504	463	1102	1346	1676	1892	1846	3530
Sichuan	Chengdu	-1.52419	-0.348395		Chengdu	2042	2185	1765	1493	2133	2789	3094	3336	2351	2048	2552	1998	2805	2239	2019	1353	1737	1923	2527	1832	504	0	967	1100	842	1172	1388	1342	3026
Guizhou	Guiyang	-2.32092	-0.530512		Guiyang	2539	2681	2262	2460	3100	3286	3591	3833	2053	2054	1852	2076	1838	1272	2516	1850	1314	956	1560	865	463	967	0	639	1809	2139	2355	2309	3993
Yunnan	Kunming	-1.00844	-0.230508		Kunming	3178	3320	2901	2593	3233	3925	4230	4472	2699	2693	2498	3098	2477	1911	3119	2489	1953	1595	2199	1504	1102	1100	639	0	1942	2272	2488	2442	4126
Shaanxi	Xi'an	-0.754986	-0.172573		Xi'an	1159	1301	923	651	1291	1906	2211	2453	1509	1206	1635	1156	2389	1412	1177	511	1047	1405	2111	2383	1346	842	1809	1942	0	676	892	846	2568
Gansu	Lanzhou	-1.42982	-0.326825		Lanzhou	1811	1948	1599	1327	1144	2552	2857	3099	2185	1882	2311	1832	3065	2088	1853	1187	1723	2081	2787	3059	1676	1172	2139	2272	676	0	216	468	1892
Qinghai	Xining	0.10323	0.0235961		Xining	2092	2235	1815	1543	1360	2839	3144	3386	2401	2098	2527	2048	3281	2304	2069	1403	1939	2297	3003	3275	1892	1388	2355	2488	892	216	0	684	2108
Ningxia	Yinchuan	1.28063	0.292724		Yinchuan	1343	1480	1547	1316	676	2084	2389	2631	2355	2052	2481	2002	3235	2258	1840	1357	1893	2251	2957	3229	1846	1342	2309	2442	846	468	684	0	2008
Xinjiang	Urumchi	-3.74966	-0.85709		Urumchi	3768	3911	3491	3219	3036	4515	4820	5062	4077	3774	4065	3724	4957	4391	3745	3079	3615	3973	4679	4951	3530	3026	3993	4126	2568	1892	2108	2008	0
	average	-1.20057e-14	-2.73345e-15																															1780.59
	stdev	4.37487	1		V	Beijing	Tianjin	Shijiazhuang	Taiyuan	Hohehot	Shenyang	Changchun	Harbin	Shanghai	Nanjing	Hangzhou	Hefei	Fuzhou	Nanchang	Jinan	Zhengzhou	Wuhan	Changsha	Guangzhou	Nanning	Chongqing	Chengdu	Guiyang	Kunming	Xi'an	Lanzhou	Xining	Yinchuan	Urumchi
					Beijing	0	0.857373	0.732616	0.565187	0.472749	0.435044	0.308852	0.235343	0.193345	0.271732	0.16783	0.29929	0.0726861	0.19641	0.572214	0.46121	0.2526	0.168208	0.0760263	0.0560118	0.0959269	0.1009	0.0577365	0.0281669	0.272037	0.13079	0.0953897	0.221244	0.0145188
	SAI (Moran's I)	-0.0664297			Tianjin	0.857373	0	0.624608	0.481863	0.405323	0.441443	0.313395	0.238804	0.225509	0.316935	0.195749	0.335244	0.0847776	0.197516	0.667403	0.393215	0.215359	0.143409	0.0648179	0.0477541	0.0816928	0.0859281	0.0492245	0.0240143	0.231931	0.112136	0.0812353	0.189689	0.0123645
	RCI	2.13286			Shijiazhuang	0.732616	0.624608	0	0.771464	0.375939	0.28231	0.200421	0.152719	0.24096	0.33865	0.209161	0.358213	0.116371	0.234025	0.713131	0.629538	0.344791	0.229598	0.103774	0.0764545	0.130937	0.137726	0.0788086	0.0384471	0.35461	0.165956	0.130204	0.175937	0.0198178
					Taiyuan	0.565187	0.481863	0.771464	0	0.487306	0.24423	0.173387	0.132119	0.185892	0.261256	0.16136	0.276349	0.0589157	0.176531	0.550155	0.523038	0.265994	0.177925	0.0805086	0.0593141	0.106131	0.186939	0.0630939	0.0543386	0.481322	0.225256	0.17673	0.228056	0.0268992
					Hohehot	0.472749	0.405323	0.375939	0.487306	0	0.205666	0.14601	0.111258	0.0914039	0.128461	0.0793415	0.135882	0.0244773	0.0496131	0.270514	0.216572	0.118614	0.0793415	0.035901	0.0264498	0.0517184	0.0910964	0.030746	0.0264795	0.234551	0.276659	0.217059	0.467994	0.0330376
					Shenyang	0.435044	0.441443	0.28231	0.24423	0.205666	0	0.709934	0.540963	0.0995493	0.139909	0.086412	0.147991	0.0374245	0.0892731	0.29462	0.177725	0.109154	0.0726861	0.0328526	0.0242039	0.0414521	0.0436011	0.0249492	0.0121715	0.117553	0.0568995	0.0412199	0.0962507	0.0062739
					Changchun	0.308852	0.313395	0.200421	0.173387	0.14601	0.709934	0	0.761991	0.0706734	0.0993259	0.0613468	0.105064	0.0265689	0.063378	0.209161	0.126173	0.0774919	0.0516023	0.0233232	0.0171832	0.0294282	0.0309539	0.0177123	0.00864099	0.0834549	0.0403949	0.0292634	0.0683316	0.00445405
					Harbin	0.235343	0.238804	0.152719	0.132119	0.111258	0.540963	0.761991	0	0.0538525	0.0756855	0.0467457	0.0800577	0.0202453	0.0482935	0.159379	0.0961426	0.0590482	0.0393205	0.0177721	0.0130934	0.0224241	0.0235866	0.0134966	0.00658436	0.0635919	0.0307806	0.0222985	0.0520681	0.00339395
					Shanghai	0.193345	0.225509	0.24096	0.185892	0.0914039	0.0995493	0.0706734	0.0538525	0	0.711531	0.797903	0.501184	0.265695	0.387515	0.33789	0.325961	0.249778	0.257759	0.130937	0.0964672	0.0592475	0.0713113	0.0996612	0.0482393	0.183609	0.0859281	0.0674168	0.0709917	0.0102612
					Nanjing	0.271732	0.316935	0.33865	0.261256	0.128461	0.139909	0.0993259	0.0756855	0.711531	0	0.617632	0.704374	0.267492	0.390135	0.474878	0.458112	0.250903	0.259502	0.131823	0.0971195	0.0952826	0.100222	0.0995493	0.0485655	0.258048	0.120765	0.094749	0.0997732	0.0144213
					Hangzhou	0.16783	0.195749	0.209161	0.16136	0.0793415	0.086412	0.0613468	0.0467457	0.797903	0.617632	0	0.602556	0.332992	0.485666	0.2933	0.282945	0.25921	0.323045	0.164102	0.120901	0.074254	0.0568995	0.124904	0.0604575	0.159379	0.0745883	0.05852	0.0616231	0.0104005
					Hefei	0.29929	0.335244	0.358213	0.276349	0.135882	0.147991	0.105064	0.0800577	0.501184	0.704374	0.602556	0	0.260963	0.584557	0.502311	0.484577	0.265397	0.252316	0.128173	0.0835487	0.100787	0.106012	0.0971195	0.0308152	0.272955	0.127741	0.100222	0.105537	0.0152544
					Fuzhou	0.0726861	0.0847776	0.116371	0.0589157	0.0244773	0.0374245	0.0265689	0.0202453	0.265695	0.267492	0.332992	0.260963	0	0.497258	0.127026	0.156892	0.320515	0.330756	0.168019	0.123787	0.0754309	0.0428246	0.126883	0.0619006	0.0683316	0.0319788	0.0250897	0.0264201	0.00381879
					Nanchang	0.19641	0.197516	0.234025	0.176531	0.0496131	0.0892731	0.063378	0.0482935	0.387515	0.390135	0.485666	0.584557	0.497258	0	0.278843	0.353021	0.644564	0.624608	0.317291	0.233762	0.142446	0.0808711	0.23961	0.116895	0.204744	0.0958192	0.0751771	0.0791635	0.00721151
					Jinan	0.572214	0.667403	0.713131	0.550155	0.270514	0.29462	0.209161	0.159379	0.33789	0.474878	0.2933	0.502311	0.127026	0.278843	0	0.47328	0.25921	0.17261	0.0887731	0.0654029	0.0984374	0.103541	0.0592475	0.0300968	0.266592	0.124764	0.0978861	0.126599	0.0148988
					Zhengzhou	0.46121	0.393215	0.629538	0.523038	0.216572	0.177725	0.126173	0.0961426	0.325961	0.458112	0.282945	0.484577	0.156892	0.353021	0.47328	0	0.547689	0.364709	0.164841	0.121445	0.20799	0.218773	0.125185	0.0610718	0.563286	0.263615	0.206825	0.217792	0.0314799
					Wuhan	0.2526	0.215359	0.344791	0.265994	0.118614	0.109154	0.0774919	0.0590482	0.249778	0.250903	0.25921	0.265397	0.320515	0.644564	0.25921	0.547689	0	0.665906	0.300975	0.221741	0.25034	0.142126	0.228569	0.111508	0.308505	0.144379	0.113276	0.119282	0.0172412
					Changsha	0.168208	0.143409	0.229598	0.177925	0.0793415	0.0726861	0.0516023	0.0393205	0.257759	0.259502	0.323045	0.252316	0.330756	0.624608	0.17261	0.364709	0.665906	0	0.451979	0.332992	0.203141	0.11533	0.341707	0.166703	0.206361	0.0965756	0.0757705	0.0797884	0.0115327
					Guangzhou	0.0760263	0.0648179	0.103774	0.0805086	0.035901	0.0328526	0.0233232	0.0177721	0.130937	0.131823	0.164102	0.128173	0.168019	0.317291	0.0887731	0.164841	0.300975	0.451979	0	0.228569	0.103077	0.05852	0.173387	0.0845874	0.0933755	0.0436992	0.0342852	0.0361032	0.00521839
					Nanning	0.0560118	0.0477541	0.0764545	0.0593141	0.0264498	0.0242039	0.0171832	0.0130934	0.0964672	0.0971195	0.120901	0.0835487	0.123787	0.233762	0.0654029	0.121445	0.221741	0.332992	0.228569	0	0.225003	0.127741	0.378481	0.184643	0.0687937	0.032195	0.0252593	0.0265988	0.00384461
					Chongqing	0.0959269	0.0816928	0.130937	0.106131	0.0517184	0.0414521	0.0294282	0.0224241	0.0592475	0.0952826	0.074254	0.100787	0.0754309	0.142446	0.0984374	0.20799	0.25034	0.203141	0.103077	0.225003	0	0.567732	0.594489	0.290024	0.2205	0.152206	0.119416	0.125748	0.0189684
					Chengdu	0.1009	0.0859281	0.137726	0.186939	0.0910964	0.0436011	0.0309539	0.0235866	0.0713113	0.100222	0.0568995	0.106012	0.0428246	0.0808711	0.103541	0.218773	0.142126	0.11533	0.05852	0.127741	0.567732	0	0.337511	0.290676	0.388386	0.268094	0.210339	0.221492	0.0334108
					Guiyang	0.0577365	0.0492245	0.0788086	0.0630939	0.030746	0.0249492	0.0177123	0.0134966	0.0996612	0.0995493	0.124904	0.0971195	0.126883	0.23961	0.0592475	0.125185	0.228569	0.341707	0.173387	0.378481	0.594489	0.337511	0	0.487853	0.131085	0.0904845	0.0709917	0.0747561	0.0112765
					Kunming	0.0281669	0.0240143	0.0384471	0.0543386	0.0264795	0.0121715	0.00864099	0.00658436	0.0482393	0.0485655	0.0604575	0.0308152	0.0619006	0.116895	0.0300968	0.0610718	0.111508	0.166703	0.0845874	0.184643	0.290024	0.290676	0.487853	0	0.112895	0.0779284	0.0611404	0.0643825	0.00971171
					Xi'an	0.272037	0.231931	0.35461	0.481322	0.234551	0.117553	0.0834549	0.0635919	0.183609	0.258048	0.159379	0.272955	0.0683316	0.204744	0.266592	0.563286	0.308505	0.206361	0.0933755	0.0687937	0.2205	0.388386	0.131085	0.112895	0	0.467994	0.367175	0.386645	0.0558861
					Lanzhou	0.13079	0.112136	0.165956	0.225256	0.276659	0.0568995	0.0403949	0.0307806	0.0859281	0.120765	0.0745883	0.127741	0.0319788	0.0958192	0.124764	0.263615	0.144379	0.0965756	0.0436992	0.032195	0.152206	0.268094	0.0904845	0.0779284	0.467994	0	0.784572	0.59116	0.119416
					Xining	0.0953897	0.0812353	0.130204	0.17673	0.217059	0.0412199	0.0292634	0.0222985	0.0674168	0.094749	0.05852	0.100222	0.0250897	0.0751771	0.0978861	0.206825	0.113276	0.0757705	0.0342852	0.0252593	0.119416	0.210339	0.0709917	0.0611404	0.367175	0.784572	0	0.463808	0.0936907
					Yinchuan	0.221244	0.189689	0.175937	0.228056	0.467994	0.0962507	0.0683316	0.0520681	0.0709917	0.0997732	0.0616231	0.105537	0.0264201	0.0791635	0.126599	0.217792	0.119282	0.0797884	0.0361032	0.0265988	0.125748	0.221492	0.0747561	0.0643825	0.386645	0.59116	0.463808	0	0.104828
					Urumchi	0.0145188	0.0123645	0.0198178	0.0268992	0.0330376	0.0062739	0.00445405	0.00339395	0.0102612	0.0144213	0.0104005	0.0152544	0.00381879	0.00721151	0.0148988	0.0314799	0.0172412	0.0115327	0.00521839	0.00384461	0.0189684	0.0334108	0.0112765	0.00971171	0.0558861	0.119416	0.0936907	0.104828	0
																																		154.042
				e	W	Beijing	Tianjin	Shijiazhuang	Taiyuan	Hohehot	Shenyang	Changchun	Harbin	Shanghai	Nanjing	Hangzhou	Hefei	Fuzhou	Nanchang	Jinan	Zhengzhou	Wuhan	Changsha	Guangzhou	Nanning	Chongqing	Chengdu	Guiyang	Kunming	Xi'an	Lanzhou	Xining	Yinchuan	Urumchi	f*	f	City	z	f	f*	ef	z*	ez
				0.954978	Beijing	0	0.00556585	0.00475596	0.00366905	0.00306897	0.00282419	0.00200499	0.00152778	0.00125515	0.00176401	0.00108951	0.00194291	0.000471859	0.00127504	0.00371467	0.00299406	0.00163981	0.00109196	0.000493543	0.000363614	0.000622733	0.000655018	0.00037481	0.000182853	0.00176599	0.000849058	0.000619245	0.00143626	9.42525e-05	-0.0634388	-0.373212	Beijing	0.954978	-0.373212	-0.0634388	-0.309774	5.61816	-4.66318
				-0.939963	Tianjin	0.00556585	0	0.00405479	0.00312813	0.00263125	0.00286573	0.00203448	0.00155026	0.00146395	0.00205746	0.00127075	0.00217632	0.000550355	0.00128222	0.00433261	0.00255265	0.00139806	0.000930974	0.000420781	0.000310007	0.000530328	0.000557823	0.000319553	0.000155895	0.00150564	0.00072796	0.000527358	0.00123141	8.02668e-05	0.0624414	-0.0650652	Tianjin	-0.939963	-0.0650652	0.0624414	-0.127507	0.97946	-1.91942
				-0.619618	Shijiazhuang	0.00475596	0.00405479	0	0.00500815	0.0024405	0.00183268	0.00130108	0.000991414	0.00156425	0.00219843	0.00135782	0.00232543	0.000755449	0.00151923	0.00462946	0.0040868	0.0022383	0.00149049	0.000673672	0.000496323	0.000850012	0.00089408	0.000511605	0.000249588	0.00230204	0.00107734	0.000845252	0.00114214	0.000128652	0.041161	-0.148946	Shijiazhuang	-0.619618	-0.148946	0.041161	-0.190107	2.24216	-2.86178
				0.831491	Taiyuan	0.00366905	0.00312813	0.00500815	0	0.00316346	0.00158548	0.00112558	0.000857685	0.00120676	0.00169601	0.00104751	0.00179398	0.000382465	0.00114599	0.00357146	0.00339543	0.00172677	0.00115504	0.000522641	0.000385052	0.000688977	0.00121356	0.000409589	0.000352752	0.00312462	0.0014623	0.00114728	0.00148048	0.000174623	-0.0552357	-0.388452	Taiyuan	0.831491	-0.388452	-0.0552357	-0.333216	5.84756	-5.01607
				-2.10576	Hohehot	0.00306897	0.00263125	0.0024405	0.00316346	0	0.00133513	0.000947857	0.000722258	0.00059337	0.000833935	0.000515065	0.00088211	0.0001589	0.000322075	0.0017561	0.00140593	0.000770013	0.000515065	0.00023306	0.000171705	0.000335742	0.000591374	0.000199595	0.000171898	0.00152264	0.001796	0.00140909	0.0030381	0.000214472	0.139885	0.0201876	Hohehot	-2.10576	0.0201876	0.139885	-0.119697	-0.303895	-1.80187
				0.759078	Shenyang	0.00282419	0.00286573	0.00183268	0.00158548	0.00133513	0	0.00460871	0.0035118	0.000646248	0.000908251	0.000560965	0.000960719	0.00024295	0.000579538	0.0019126	0.00115374	0.000708598	0.000471859	0.000213271	0.000157125	0.000269096	0.000283047	0.000161964	7.90145e-05	0.000763124	0.000369377	0.000267589	0.000624835	4.07285e-05	-0.0504253	0.0159918	Shenyang	0.759078	0.0159918	-0.0504253	0.0664171	-0.240733	0.999812
				-0.0399294	Changchun	0.00200499	0.00203448	0.00130108	0.00112558	0.000947857	0.00460871	0	0.00494665	0.000458794	0.000644798	0.000398248	0.000682047	0.000172478	0.000411434	0.00135782	0.000819082	0.000503058	0.000334989	0.000151408	0.000111549	0.000191041	0.000200945	0.000114983	5.60951e-05	0.000541768	0.000262233	0.000189971	0.000443591	2.89146e-05	0.0026525	0.245842	Changchun	-0.0399294	0.245842	0.0026525	0.243189	-3.70078	3.66085
				1.8165	Harbin	0.00152778	0.00155026	0.000991414	0.000857685	0.000722258	0.0035118	0.00494665	0	0.000349597	0.000491331	0.000303461	0.000519714	0.000131427	0.000313509	0.00103465	0.000624133	0.000383326	0.000255259	0.000115372	8.49991e-05	0.000145571	0.000153118	8.76164e-05	4.2744e-05	0.000412822	0.00019982	0.000144756	0.000338013	2.20327e-05	-0.12067	-0.0169601	Harbin	1.8165	-0.0169601	-0.12067	0.103709	0.255309	1.56119
				1.97052	Shanghai	0.00125515	0.00146395	0.00156425	0.00120676	0.00059337	0.000646248	0.000458794	0.000349597	0	0.00461907	0.00517978	0.00325355	0.00172483	0.00251565	0.0021935	0.00211605	0.0016215	0.0016733	0.000850012	0.00062624	0.000384619	0.000462935	0.000646975	0.000313157	0.00119194	0.000557823	0.000437652	0.00046086	6.66131e-05	-0.130901	-0.352204	Shanghai	1.97052	-0.352204	-0.130901	-0.221303	5.3019	-3.33139
				-1.55486	Nanjing	0.00176401	0.00205746	0.00219843	0.00169601	0.000833935	0.000908251	0.000644798	0.000491331	0.00461907	0	0.00400951	0.00457261	0.00173649	0.00253266	0.00308278	0.00297395	0.0016288	0.00168462	0.00085576	0.000630475	0.00061855	0.000650618	0.000646248	0.000315274	0.00167518	0.000783976	0.000615086	0.000647702	9.36195e-05	0.103289	0.103154	Nanjing	-1.55486	0.103154	0.103289	-0.000134325	-1.55284	-0.00202206
				-0.782959	Hangzhou	0.00108951	0.00127075	0.00135782	0.00104751	0.000515065	0.000560965	0.000398248	0.000303461	0.00517978	0.00400951	0	0.00391164	0.0021617	0.00315282	0.00190403	0.0018368	0.00168273	0.00209713	0.00106531	0.000784857	0.000482038	0.000369377	0.000810844	0.000392475	0.00103465	0.000484208	0.000379897	0.000400041	6.7517e-05	0.0520117	0.140885	Hangzhou	-0.782959	0.140885	0.0520117	0.0888731	-2.12081	1.33785
				0.449638	Hefei	0.00194291	0.00217632	0.00232543	0.00179398	0.00088211	0.000960719	0.000682047	0.000519714	0.00325355	0.00457261	0.00391164	0	0.00169411	0.00379479	0.00326087	0.00314575	0.00172289	0.00163797	0.000832064	0.000542377	0.000654283	0.000688203	0.000630475	0.000200044	0.00177196	0.000829265	0.000650618	0.000685118	9.90277e-05	-0.0298693	-0.221908	Hefei	0.449638	-0.221908	-0.0298693	-0.192039	3.34049	-2.89086
				-0.0563645	Fuzhou	0.000471859	0.000550355	0.000755449	0.000382465	0.0001589	0.00024295	0.000172478	0.000131427	0.00172483	0.00173649	0.0021617	0.00169411	0	0.00322807	0.000824621	0.0010185	0.0020807	0.00214718	0.00109073	0.00080359	0.000489678	0.000278006	0.000823695	0.000401842	0.000443591	0.000207598	0.000162876	0.000171513	2.47906e-05	0.00374427	0.0590077	Fuzhou	-0.0563645	0.0590077	0.00374427	0.0552634	-0.888274	0.831909
				0.679334	Nanchang	0.00127504	0.00128222	0.00151923	0.00114599	0.000322075	0.000579538	0.000411434	0.000313509	0.00251565	0.00253266	0.00315282	0.00379479	0.00322807	0	0.00181018	0.00229172	0.00418435	0.00405479	0.00205977	0.00151752	0.000924721	0.000524994	0.00155549	0.000758851	0.00132915	0.000622034	0.00048803	0.000513909	4.68153e-05	-0.0451279	0.00440627	Nanchang	0.679334	0.00440627	-0.0451279	0.0495342	-0.0663299	0.745664
				-1.54997	Jinan	0.00371467	0.00433261	0.00462946	0.00357146	0.0017561	0.0019126	0.00135782	0.00103465	0.0021935	0.00308278	0.00190403	0.00326087	0.000824621	0.00181018	0	0.00307241	0.00168273	0.00112054	0.000576292	0.000424579	0.00063903	0.00067216	0.000384619	0.000195381	0.00173065	0.000809933	0.000635451	0.000821847	9.67192e-05	0.102964	-0.0345129	Jinan	-1.54997	-0.0345129	0.102964	-0.137477	0.51954	-2.06951
				-0.875965	Zhengzhou	0.00299406	0.00255265	0.0040868	0.00339543	0.00140593	0.00115374	0.000819082	0.000624133	0.00211605	0.00297395	0.0018368	0.00314575	0.0010185	0.00229172	0.00307241	0	0.00355545	0.0023676	0.0010701	0.000788391	0.00135021	0.00142022	0.000812667	0.000396462	0.00365671	0.00171132	0.00134265	0.00141385	0.000204359	0.0581901	-0.0224687	Zhengzhou	-0.875965	-0.0224687	0.0581901	-0.0806588	0.338234	-1.2142
				0.621556	Wuhan	0.00163981	0.00139806	0.0022383	0.00172677	0.000770013	0.000708598	0.000503058	0.000383326	0.0016215	0.0016288	0.00168273	0.00172289	0.0020807	0.00418435	0.00168273	0.00355545	0	0.00432289	0.00195386	0.00143949	0.00162514	0.000922646	0.00148381	0.000723883	0.00200274	0.00093727	0.000735356	0.000774349	0.000111925	-0.0412898	-0.0165064	Wuhan	0.621556	-0.0165064	-0.0412898	0.0247834	0.248479	0.373077
				-0.200642	Changsha	0.00109196	0.000930974	0.00149049	0.00115504	0.000515065	0.000471859	0.000334989	0.000255259	0.0016733	0.00168462	0.00209713	0.00163797	0.00214718	0.00405479	0.00112054	0.0023676	0.00432289	0	0.00293413	0.0021617	0.00131874	0.000748691	0.00221827	0.00108219	0.00133964	0.000626944	0.000491883	0.000517966	7.48673e-05	0.0133286	0.152369	Changsha	-0.200642	0.152369	0.0133286	0.139041	-2.29369	2.09305
				1.53204	Guangzhou	0.000493543	0.000420781	0.000673672	0.000522641	0.00023306	0.000213271	0.000151408	0.000115372	0.000850012	0.00085576	0.00106531	0.000832064	0.00109073	0.00205977	0.000576292	0.0010701	0.00195386	0.00293413	0	0.00148381	0.000669147	0.000379897	0.00112558	0.00054912	0.00060617	0.000283684	0.000222571	0.000234373	3.38765e-05	-0.101773	-0.00774362	Guangzhou	1.53204	-0.00774362	-0.101773	0.0940292	0.116569	1.41547
				-0.106577	Nanning	0.000363614	0.000310007	0.000496323	0.000385052	0.000171705	0.000157125	0.000111549	8.49991e-05	0.00062624	0.000630475	0.000784857	0.000542377	0.00080359	0.00151752	0.000424579	0.000788391	0.00143949	0.0021617	0.00148381	0	0.00146066	0.000829265	0.002457	0.00119866	0.000446591	0.000209002	0.000163977	0.000172672	2.49582e-05	0.00707989	0.0651389	Nanning	-0.106577	0.0651389	0.00707989	0.0580591	-0.98057	0.873993
				1.36707	Chongqing	0.000622733	0.000530328	0.000850012	0.000688977	0.000335742	0.000269096	0.000191041	0.000145571	0.000384619	0.00061855	0.000482038	0.000654283	0.000489678	0.000924721	0.00063903	0.00135021	0.00162514	0.00131874	0.000669147	0.00146066	0	0.00368557	0.00385927	0.00188276	0.00143143	0.000988079	0.000775219	0.000816327	0.000123138	-0.0908138	-0.131425	Chongqing	1.36707	-0.131425	-0.0908138	-0.040611	1.97841	-0.611338
				-0.348395	Chengdu	0.000655018	0.000557823	0.00089408	0.00121356	0.000591374	0.000283047	0.000200945	0.000153118	0.000462935	0.000650618	0.000369377	0.000688203	0.000278006	0.000524994	0.00067216	0.00142022	0.000922646	0.000748691	0.000379897	0.000829265	0.00368557	0	0.00219103	0.00188699	0.0025213	0.0017404	0.00136547	0.00143787	0.000216894	0.0231438	0.0404016	Chengdu	-0.348395	0.0404016	0.0231438	0.0172578	-0.608186	0.259791
				-0.530512	Guiyang	0.00037481	0.000319553	0.000511605	0.000409589	0.000199595	0.000161964	0.000114983	8.76164e-05	0.000646975	0.000646248	0.000810844	0.000630475	0.000823695	0.00155549	0.000384619	0.000812667	0.00148381	0.00221827	0.00112558	0.002457	0.00385927	0.00219103	0	0.00316702	0.000850967	0.000587402	0.00046086	0.000485297	7.32042e-05	0.0352417	0.145954	Guiyang	-0.530512	0.145954	0.0352417	0.110713	-2.19713	1.66662
				-0.230508	Kunming	0.000182853	0.000155895	0.000249588	0.000352752	0.000171898	7.90145e-05	5.60951e-05	4.2744e-05	0.000313157	0.000315274	0.000392475	0.000200044	0.000401842	0.000758851	0.000195381	0.000396462	0.000723883	0.00108219	0.00054912	0.00119866	0.00188276	0.00188699	0.00316702	0	0.000732882	0.000505891	0.000396908	0.000417955	6.30459e-05	0.0153126	0.0191662	Kunming	-0.230508	0.0191662	0.0153126	0.00385362	-0.288519	0.0580105
				-0.172573	Xi'an	0.00176599	0.00150564	0.00230204	0.00312462	0.00152264	0.000763124	0.000541768	0.000412822	0.00119194	0.00167518	0.00103465	0.00177196	0.000443591	0.00132915	0.00173065	0.00365671	0.00200274	0.00133964	0.00060617	0.000446591	0.00143143	0.0025213	0.000850967	0.000732882	0	0.0030381	0.00238361	0.00251	0.000362798	0.011464	-0.113985	Xi'an	-0.172573	-0.113985	0.011464	-0.125449	1.71588	-1.88845
				-0.326825	Lanzhou	0.000849058	0.00072796	0.00107734	0.0014623	0.001796	0.000369377	0.000262233	0.00019982	0.000557823	0.000783976	0.000484208	0.000829265	0.000207598	0.000622034	0.000809933	0.00171132	0.00093727	0.000626944	0.000283684	0.000209002	0.000988079	0.0017404	0.000587402	0.000505891	0.0030381	0	0.00509324	0.00383766	0.000775219	0.0217108	-0.107404	Lanzhou	-0.326825	-0.107404	0.0217108	-0.129115	1.61681	-1.94363
				0.0235961	Xining	0.000619245	0.000527358	0.000845252	0.00114728	0.00140909	0.000267589	0.000189971	0.000144756	0.000437652	0.000615086	0.000379897	0.000650618	0.000162876	0.00048803	0.000635451	0.00134265	0.000735356	0.000491883	0.000222571	0.000163977	0.000775219	0.00136547	0.00046086	0.000396908	0.00238361	0.00509324	0	0.00301092	0.000608216	-0.00156748	-0.136483	Xining	0.0235961	-0.136483	-0.00156748	-0.134916	2.05455	-2.03096
				0.292724	Yinchuan	0.00143626	0.00123141	0.00114214	0.00148048	0.0030381	0.000624835	0.000443591	0.000338013	0.00046086	0.000647702	0.000400041	0.000685118	0.000171513	0.000513909	0.000821847	0.00141385	0.000774349	0.000517966	0.000234373	0.000172672	0.000816327	0.00143787	0.000485297	0.000417955	0.00251	0.00383766	0.00301092	0	0.000680517	-0.0194455	-0.234518	Yinchuan	0.292724	-0.234518	-0.0194455	-0.215072	3.53032	-3.2376
				-0.85709	Urumchi	9.42525e-05	8.02668e-05	0.000128652	0.000174623	0.000214472	4.07285e-05	2.89146e-05	2.20327e-05	6.66131e-05	9.36195e-05	6.7517e-05	9.90277e-05	2.47906e-05	4.68153e-05	9.67192e-05	0.000204359	0.000111925	7.48673e-05	3.38765e-05	2.49582e-05	0.000123138	0.000216894	7.32042e-05	6.30459e-05	0.000362798	0.000775219	0.000608216	0.000680517	0	0.0569362	-0.0168832	Urumchi	-0.85709	-0.0168832	0.0569362	-0.0738194	0.254152	-1.11124
																																		1
																																								0

## Sheet: Geary-Power
						Standardized Residuals	0.954978	-0.939963	-0.619618	0.831491	-2.10576	0.759078	-0.0399294	1.8165	1.97052	-1.55486	-0.782959	0.449638	-0.0563645	0.679334	-1.54997	-0.875965	0.621556	-0.200642	1.53204	-0.106577	1.36707	-0.348395	-0.530512	-0.230508	-0.172573	-0.326825	0.0235961	0.292724	-0.85709
Region	City	Residuals	Standardized Residuals		Standardized Residuals	E	Beijing	Tianjin	Shijiazhuang	Taiyuan	Hohehot	Shenyang	Changchun	Harbin	Shanghai	Nanjing	Hangzhou	Hefei	Fuzhou	Nanchang	Jinan	Zhengzhou	Wuhan	Changsha	Guangzhou	Nanning	Chongqing	Chengdu	Guiyang	Kunming	Xi'an	Lanzhou	Xining	Yinchuan	Urumchi
Beijing	Beijing	4.17791	0.954978		0.954978	Beijing	0	3.5908	2.47935	0.015249	9.36812	0.0383766	0.98984	0.742221	1.03132	6.29928	3.02042	0.255368	1.02281	0.0759794	6.27478	3.35235	0.11117	1.33546	0.332999	1.1269	0.169818	1.69878	2.20668	1.40538	1.27137	1.64302	0.867472	0.43858	3.28359
Tianjin	Tianjin	-4.11222	-0.939963		-0.939963	Tianjin	3.5908	0	0.102621	3.13805	1.35908	2.88674	0.810061	7.59809	8.47089	0.378097	0.0246503	1.93099	0.780747	2.62212	0.372113	0.00409575	2.43834	0.546596	6.11079	0.694532	5.32239	0.349953	0.167651	0.503326	0.588888	0.375939	0.928447	1.51952	0.00686804
Hebei	Shijiazhuang	-2.71075	-0.619618		-0.619618	Shijiazhuang	2.47935	0.102621	0	2.10572	2.20862	1.9008	0.336039	5.93468	6.70879	0.874676	0.0266802	1.14331	0.317255	1.68728	0.865562	0.0657137	1.54051	0.175541	4.62963	0.263211	3.94692	0.073562	0.00794004	0.151407	0.19985	0.0857283	0.413725	0.832368	0.0563926
Shanxi	Taiyuan	3.63767	0.831491		0.831491	Taiyuan	0.015249	3.13805	2.10572	0	8.62745	0.00524363	0.759374	0.970244	1.29738	5.69467	2.60645	0.145811	0.788287	0.0231518	5.67138	2.91541	0.0440726	1.0653	0.490767	0.879972	0.286842	1.39213	1.85505	1.12784	1.00814	1.34169	0.652694	0.29027	2.8513
Inner Mongolia	Hohehot	-9.21243	-2.10576		-2.10576	Hohehot	9.36812	1.35908	2.20862	8.62745	0	8.2073	4.26766	15.3841	16.616	0.303492	1.7498	6.53006	4.20002	7.75675	0.308899	1.5124	7.43826	3.62948	13.2336	3.99673	12.0605	3.08833	2.48141	3.51657	3.73721	3.16461	4.53416	5.75273	1.55918
Liaoning	Shenyang	3.32087	0.759078		0.759078	Shenyang	0.0383766	2.88674	1.9008	0.00524363	8.2073	0	0.638413	1.11814	1.46758	5.35431	2.37788	0.095753	0.664947	0.00635912	5.33172	2.67337	0.0189123	0.921063	0.597468	0.749359	0.369651	1.2265	1.66304	0.979281	0.867974	1.17918	0.540934	0.217487	2.612
Jilin	Changchun	-0.174686	-0.0399294		-0.0399294	Changchun	0.98984	0.810061	0.336039	0.759374	4.26766	0.638413	0	3.44633	4.04189	2.29501	0.552093	0.239677	0.000270112	0.51734	2.28023	0.698956	0.437563	0.0258286	2.47108	0.00444193	1.97964	0.0951512	0.240671	0.0363203	0.0175944	0.0823088	0.00403549	0.110658	0.667751
Heilongjiang	Harbin	7.94696	1.8165		1.8165	Harbin	0.742221	7.59809	5.93468	0.970244	15.3841	1.11814	3.44633	0	0.0237206	11.3661	6.75719	1.86831	3.50762	1.29315	11.3332	7.24937	1.42789	4.06886	0.0809185	3.69823	0.20199	4.68677	5.50847	4.19024	3.95641	4.59384	3.21451	2.3219	7.14808
Shanghai	Shanghai	8.62075	1.97052		1.97052	Shanghai	1.03132	8.47089	6.70879	1.29738	16.616	1.46758	4.04189	0.0237206	0	12.4283	7.58162	2.31307	4.10824	1.66715	12.3938	8.10245	1.81969	4.71392	0.192262	4.31431	0.36415	5.37735	6.25513	4.8445	4.59283	5.27777	3.79049	2.81498	7.99535
Jiangsu	Nanjing	-6.80231	-1.55486		-1.55486	Nanjing	6.29928	0.378097	0.874676	5.69467	0.303492	5.35431	2.29501	11.3661	12.4283	0	0.59583	4.01801	2.24549	4.99162	2.38665e-05	0.460897	4.73678	1.8339	9.52894	2.09752	8.53766	1.45556	1.04929	1.75391	1.91072	1.50807	2.49152	3.41356	0.486882
Zhejiang	Hangzhou	-3.42535	-0.782959		-0.782959	Hangzhou	3.02042	0.0246503	0.0266802	2.60645	1.7498	2.37788	0.552093	6.75719	7.58162	0.59583	0	1.5193	0.52794	2.1383	0.588312	0.00865013	1.97266	0.339093	5.35922	0.457493	4.62261	0.188846	0.0637299	0.305202	0.372571	0.208059	0.650532	1.15709	0.00549533
Anhui	Hefei	1.96711	0.449638		0.449638	Hefei	0.255368	1.93099	1.14331	0.145811	6.53006	0.095753	0.239677	1.86831	2.31307	4.01801	1.5193	0	0.256039	0.0527601	3.99845	1.75723	0.0295557	0.422865	1.17159	0.309376	0.841676	0.636858	0.960694	0.462599	0.387147	0.602895	0.181512	0.0246222	1.70754
Fujian	Fuzhou	-0.246587	-0.0563645		-0.0563645	Fuzhou	1.02281	0.780747	0.317255	0.788287	4.20002	0.664947	0.000270112	3.50762	4.10824	2.24549	0.52794	0.256039	0	0.541252	2.23087	0.671746	0.459576	0.0208161	2.52302	0.00252132	2.02616	0.085282	0.224815	0.0303261	0.0135045	0.0731486	0.00639369	0.121862	0.641161
Jiangxi	Nanchang	2.972	0.679334		0.679334	Nanchang	0.0759794	2.62212	1.68728	0.0231518	7.75675	0.00635912	0.51734	1.29315	1.66715	4.99162	2.1383	0.0527601	0.541252	0	4.96981	2.41896	0.00333828	0.774358	0.727105	0.617656	0.472977	1.05623	1.46373	0.827813	0.725746	1.01235	0.429992	0.149468	2.3606
Shandong	Jinan	-6.78094	-1.54997		-1.54997	Jinan	6.27478	0.372113	0.865562	5.67138	0.308899	5.33172	2.28023	11.3332	12.3938	2.38665e-05	0.588312	3.99845	2.23087	4.96981	0	0.454288	4.71554	1.8207	9.4988	2.08339	8.50913	1.44379	1.0393	1.74099	1.89723	1.49609	2.47612	3.39553	0.480089
Henan	Zhengzhou	-3.83224	-0.875965		-0.875965	Zhengzhou	3.35235	0.00409575	0.0657137	2.91541	1.5124	2.67337	0.698956	7.24937	8.10245	0.460897	0.00865013	1.75723	0.671746	2.41896	0.454288	0	2.24257	0.456061	5.79848	0.591958	5.0312	0.27833	0.119338	0.416615	0.494761	0.301556	0.809211	1.36583	0.000356289
Hubei	Wuhan	2.71923	0.621556		0.621556	Wuhan	0.11117	2.43834	1.54051	0.0440726	7.43826	0.0189123	0.437563	1.42789	1.81969	4.73678	1.97266	0.0295557	0.459576	0.00333828	4.71554	2.24257	0	0.67601	0.828978	0.530178	0.555787	0.940806	1.32726	0.726014	0.630641	0.899426	0.357556	0.108131	2.18639
Hunan	Changsha	-0.877784	-0.200642		-0.200642	Changsha	1.33546	0.546596	0.175541	1.0653	3.62948	0.921063	0.0258286	4.06886	4.71392	1.8339	0.339093	0.422865	0.0208161	0.774358	1.8207	0.456061	0.67601	0	3.00218	0.00884822	2.45771	0.021831	0.108814	0.000891984	0.000787872	0.015922	0.0502828	0.24341	0.430923
Guangdong	Guangzhou	6.70247	1.53204		1.53204	Guangzhou	0.332999	6.11079	4.62963	0.490767	13.2336	0.597468	2.47108	0.0809185	0.192262	9.52894	5.35922	1.17159	2.52302	0.727105	9.4988	5.79848	0.828978	3.00218	0	2.68506	0.0272156	3.53603	4.25411	3.10657	2.9057	3.45537	2.2754	1.5359	5.70793
Guangxi	Nanning	-0.466262	-0.106577		-0.106577	Nanning	1.1269	0.694532	0.263211	0.879972	3.99673	0.749359	0.00444193	3.69823	4.31431	2.09752	0.457493	0.309376	0.00252132	0.617656	2.08339	0.591958	0.530178	0.00884822	2.68506	0	2.17163	0.058476	0.17972	0.0153589	0.00435546	0.0485089	0.0169451	0.159441	0.563269
Chongqing	Chongqing	5.98074	1.36707		1.36707	Chongqing	0.169818	5.32239	3.94692	0.286842	12.0605	0.369651	1.97964	0.20199	0.36415	8.53766	4.62261	0.841676	2.02616	0.472977	8.50913	5.0312	0.555787	2.45771	0.0272156	2.17163	0	2.94281	3.60081	2.55225	2.37049	2.86927	1.80491	1.15421	4.94687
Sichuan	Chengdu	-1.52419	-0.348395		-0.348395	Chengdu	1.69878	0.349953	0.073562	1.39213	3.08833	1.2265	0.0951512	4.68677	5.37735	1.45556	0.188846	0.636858	0.085282	1.05623	1.44379	0.27833	0.940806	0.021831	3.53603	0.058476	2.94281	0	0.0331663	0.0138974	0.0309134	0.000465301	0.138378	0.411033	0.25877
Guizhou	Guiyang	-2.32092	-0.530512		-0.530512	Guiyang	2.20668	0.167651	0.00794004	1.85505	2.48141	1.66304	0.240671	5.50847	6.25513	1.04929	0.0637299	0.960694	0.224815	1.46373	1.0393	0.119338	1.32726	0.108814	4.25411	0.17972	3.60081	0.0331663	0	0.0900019	0.12812	0.0414884	0.307035	0.677716	0.106653
Yunnan	Kunming	-1.00844	-0.230508		-0.230508	Kunming	1.40538	0.503326	0.151407	1.12784	3.51657	0.979281	0.0363203	4.19024	4.8445	1.75391	0.305202	0.462599	0.0303261	0.827813	1.74099	0.416615	0.726014	0.000891984	3.10657	0.0153589	2.55225	0.0138974	0.0900019	0	0.00335648	0.00927681	0.064569	0.273772	0.392604
Shaanxi	Xi'an	-0.754986	-0.172573		-0.172573	Xi'an	1.27137	0.588888	0.19985	1.00814	3.73721	0.867974	0.0175944	3.95641	4.59283	1.91072	0.372571	0.387147	0.0135045	0.725746	1.89723	0.494761	0.630641	0.000787872	2.9057	0.00435546	2.37049	0.0309134	0.12812	0.00335648	0	0.0237935	0.0384824	0.216501	0.468563
Gansu	Lanzhou	-1.42982	-0.326825		-0.326825	Lanzhou	1.64302	0.375939	0.0857283	1.34169	3.16461	1.17918	0.0823088	4.59384	5.27777	1.50807	0.208059	0.602895	0.0731486	1.01235	1.49609	0.301556	0.899426	0.015922	3.45537	0.0485089	2.86927	0.000465301	0.0414884	0.00927681	0.0237935	0	0.122795	0.38384	0.281181
Qinghai	Xining	0.10323	0.0235961		0.0235961	Xining	0.867472	0.928447	0.413725	0.652694	4.53416	0.540934	0.00403549	3.21451	3.79049	2.49152	0.650532	0.181512	0.00639369	0.429992	2.47612	0.809211	0.357556	0.0502828	2.2754	0.0169451	1.80491	0.138378	0.307035	0.064569	0.0384824	0.122795	0	0.0724296	0.775608
Ningxia	Yinchuan	1.28063	0.292724		0.292724	Yinchuan	0.43858	1.51952	0.832368	0.29027	5.75273	0.217487	0.110658	2.3219	2.81498	3.41356	1.15709	0.0246222	0.121862	0.149468	3.39553	1.36583	0.108131	0.24341	1.5359	0.159441	1.15421	0.411033	0.677716	0.273772	0.216501	0.38384	0.0724296	0	1.32207
Xinjiang	Urumchi	-3.74966	-0.85709		-0.85709	Urumchi	3.28359	0.00686804	0.0563926	2.8513	1.55918	2.612	0.667751	7.14808	7.99535	0.486882	0.00549533	1.70754	0.641161	2.3606	0.480089	0.000356289	2.18639	0.430923	5.70793	0.563269	4.94687	0.25877	0.106653	0.392604	0.468563	0.281181	0.775608	1.32207	0
	average	-1.20057e-14	-2.73345e-15
	stdev	4.37487	1			W	Beijing	Tianjin	Shijiazhuang	Taiyuan	Hohehot	Shenyang	Changchun	Harbin	Shanghai	Nanjing	Hangzhou	Hefei	Fuzhou	Nanchang	Jinan	Zhengzhou	Wuhan	Changsha	Guangzhou	Nanning	Chongqing	Chengdu	Guiyang	Kunming	Xi'an	Lanzhou	Xining	Yinchuan	Urumchi
						Beijing	0	0.0115931	0.00573375	0.00312647	0.00238118	0.00214339	0.0015184	0.00123311	0.00108561	0.00136918	0.000999527	0.00147882	0.000680484	0.0010961	0.00319567	0.00230515	0.00129653	0.00100079	0.000692349	0.000618959	0.00076102	0.000777791	0.000625541	0.000499764	0.00137036	0.000877001	0.000759201	0.00118261	0.00042151
	Geary's C	1.07176				Tianjin	0.0115931	0	0.00379057	0.00244346	0.00197543	0.00218166	0.00153751	0.00124569	0.00119777	0.00155254	0.00109384	0.00163232	0.000722917	0.0010999	0.0044118	0.00191125	0.00116185	0.000918594	0.000651991	0.000586503	0.000712219	0.000726887	0.000592409	0.000478388	0.00122079	0.000815323	0.000710626	0.00107314	0.000406098
	ARCI	2.14352				Shijiazhuang	0.00573375	0.00379057	0	0.00687554	0.00182348	0.00141052	0.00110989	0.000949342	0.00125355	0.00164756	0.00114016	0.00173769	0.000829373	0.00122834	0.00527657	0.00385497	0.00167537	0.0012124	0.000787431	0.000693862	0.000877486	0.000899858	0.000702144	0.000547483	0.00172075	0.000993276	0.000875068	0.00102666	0.000454955
						Taiyuan	0.00312647	0.00244346	0.00687554	0	0.00248164	0.00126554	0.00101811	0.000881381	0.00106025	0.00132908	0.000977986	0.00138712	0.000630008	0.00102866	0.00298543	0.0027526	0.00134712	0.00103334	0.000708091	0.000631511	0.000795317	0.0010638	0.00064563	0.000612514	0.00243971	0.00119687	0.00102933	0.00120688	0.000493398
						Hohehot	0.00238118	0.00197543	0.00182348	0.00248164	0	0.00112802	0.000927174	0.000812404	0.000745657	0.000869321	0.000704011	0.000893781	0.00048085	0.00059396	0.00136448	0.00116612	0.000836801	0.000704011	0.000536208	0.00049111	0.000602294	0.000744608	0.000512338	0.000491262	0.00123025	0.00138833	0.00116783	0.00234948	0.000523139
						Shenyang	0.00214339	0.00218166	0.00141052	0.00126554	0.00112802	0	0.00520737	0.00290356	0.000773247	0.000907053	0.000728555	0.000933715	0.000542991	0.000738377	0.00145979	0.00103267	0.0008054	0.000680484	0.000522279	0.000479399	0.000560427	0.000569469	0.000483338	0.000404649	0.000833289	0.000622355	0.00055944	0.000762116	0.000351772
						Changchun	0.0015184	0.00153751	0.00110989	0.00101811	0.000927174	0.00520737	0	0.00656301	0.000673272	0.000772495	0.000639134	0.000791749	0.000491718	0.000646681	0.00114016	0.000861774	0.000697518	0.000601837	0.000474671	0.000438985	0.000505973	0.000513332	0.000442286	0.000375473	0.00071834	0.000555915	0.000505168	0.000664818	0.000329512
						Harbin	0.00123311	0.00124569	0.000949342	0.000881381	0.000812404	0.00290356	0.00656301	0	0.00061063	0.000691144	0.000582416	0.000706516	0.000457445	0.000588676	0.000971406	0.00076175	0.000630508	0.000551284	0.000442656	0.000411463	0.000469757	0.000476094	0.000414362	0.000355154	0.000647472	0.000512504	0.000469063	0.000603667	0.000313759
						Shanghai	0.00108561	0.00119777	0.00125355	0.00106025	0.000745657	0.000773247	0.000673272	0.00061063	0	0.00524175	0.00790174	0.00258252	0.00134597	0.00188181	0.00164415	0.00159143	0.00128603	0.00131586	0.000877486	0.000762848	0.00063126	0.000675563	0.000773623	0.000588458	0.00105252	0.000726887	0.000661495	0.000674416	0.000389563
						Nanjing	0.00136918	0.00155254	0.00164756	0.00132908	0.000869321	0.000907053	0.000772495	0.000691144	0.00524175	0	0.00370221	0.00509054	0.00135285	0.00189529	0.00239555	0.00228525	0.00129021	0.00132244	0.000880404	0.000765053	0.000758839	0.000775512	0.000773247	0.000589769	0.00131696	0.000843916	0.00075703	0.000774	0.00042084
						Hangzhou	0.000999527	0.00109384	0.00114016	0.000977986	0.000704011	0.000728555	0.000639134	0.000582416	0.00790174	0.00370221	0	0.00352162	0.00162232	0.00247006	0.00145444	0.00141303	0.00132134	0.00157878	0.000987103	0.000844364	0.000686069	0.000622355	0.000857586	0.000635808	0.000971406	0.000687256	0.000628512	0.000640165	0.000390713
						Hefei	0.00147882	0.00163232	0.00173769	0.00138712	0.000893781	0.000933715	0.000791749	0.000706516	0.00258252	0.00509054	0.00352162	0	0.00132797	0.0033227	0.00259094	0.0024624	0.00134483	0.00129547	0.00086837	0.000718665	0.00077741	0.000794919	0.000765053	0.000512669	0.00137392	0.000866948	0.000775512	0.000793331	0.00042649
						Fuzhou	0.000680484	0.000722917	0.000829373	0.000630008	0.00048085	0.000542991	0.000491718	0.000457445	0.00134597	0.00135285	0.00162232	0.00132797	0	0.00255345	0.000864588	0.000963159	0.00156787	0.00161244	0.00100016	0.000853897	0.000690243	0.000566221	0.000864118	0.000641199	0.000664818	0.000518189	0.000484075	0.000490958	0.000320405
						Nanchang	0.0010961	0.0010999	0.00122834	0.00102866	0.00059396	0.000738377	0.000646681	0.000588676	0.00188181	0.00189529	0.00247006	0.0033227	0.00255345	0	0.00139688	0.00171332	0.00406202	0.00379057	0.00155406	0.00122739	0.000915417	0.000709356	0.00124862	0.000831109	0.00112482	0.000760656	0.000689344	0.000703388	0.000361706
						Jinan	0.00319567	0.0044118	0.00527657	0.00298543	0.00136448	0.00145979	0.00114016	0.000971406	0.00164415	0.00239555	0.00145444	0.00259094	0.000864588	0.00139688	0	0.00238476	0.00132134	0.0010155	0.000736665	0.000654139	0.0007695	0.000786651	0.00063126	0.000509217	0.0013494	0.000857123	0.000767641	0.000863179	0.000424099
						Zhengzhou	0.00230515	0.00191125	0.00385497	0.0027526	0.00116612	0.00103267	0.000861774	0.00076175	0.00159143	0.00228525	0.00141303	0.0024624	0.000963159	0.00171332	0.00238476	0	0.00296315	0.00176865	0.000989563	0.000846164	0.00113609	0.00117387	0.000858513	0.000638107	0.00310812	0.00133804	0.00113204	0.00117041	0.000515833
						Wuhan	0.00129653	0.00116185	0.00167537	0.00134712	0.000836801	0.0008054	0.000697518	0.000630508	0.00128603	0.00129021	0.00132134	0.00134483	0.00156787	0.00406202	0.00132134	0.00296315	0	0.00438743	0.00148573	0.00118438	0.00128812	0.000914363	0.00120871	0.000813236	0.00151695	0.000921793	0.000819107	0.000839012	0.00043935
						Changsha	0.00100079	0.000918594	0.0012124	0.00103334	0.000704011	0.000680484	0.000601837	0.000551284	0.00131586	0.00132244	0.00157878	0.00129547	0.00161244	0.00379057	0.0010155	0.00176865	0.00438743	0	0.00224646	0.00162232	0.00111927	0.000825923	0.00166135	0.000995767	0.00113043	0.000763214	0.000691445	0.000705575	0.000399761
						Guangzhou	0.000692349	0.000651991	0.000787431	0.000708091	0.000536208	0.000522279	0.000474671	0.000442656	0.000877486	0.000880404	0.000987103	0.00086837	0.00100016	0.00155406	0.000736665	0.000989563	0.00148573	0.00224646	0	0.00120871	0.000785096	0.000628512	0.00101811	0.00072226	0.000752368	0.000569878	0.000528887	0.000537115	0.000339442
						Nanning	0.000618959	0.000586503	0.000693862	0.000631511	0.00049111	0.000479399	0.000438985	0.000411463	0.000762848	0.000765053	0.000844364	0.000718665	0.000853897	0.00122739	0.000654139	0.000846164	0.00118438	0.00162232	0.00120871	0	0.00119597	0.000866948	0.00183613	0.00105602	0.000666491	0.000519205	0.000484962	0.00049187	0.000320794
						Chongqing	0.00076102	0.000712219	0.000877486	0.000795317	0.000602294	0.000560427	0.000505973	0.000469757	0.00063126	0.000758839	0.000686069	0.00077741	0.000690243	0.000915417	0.0007695	0.00113609	0.00128812	0.00111927	0.000785096	0.00119597	0	0.00315129	0.00343034	0.00144124	0.00117998	0.000947643	0.000839455	0.000860373	0.000449929
						Chengdu	0.000777791	0.000726887	0.000899858	0.0010638	0.000744608	0.000569469	0.000513332	0.000476094	0.000675563	0.000775512	0.000622355	0.000794919	0.000566221	0.000709356	0.000786651	0.00117387	0.000914363	0.000825923	0.000628512	0.000866948	0.00315129	0	0.00164245	0.00144386	0.00188628	0.00135516	0.00114427	0.00118349	0.000524867
						Guiyang	0.000625541	0.000592409	0.000702144	0.00064563	0.000512338	0.000483338	0.000442286	0.000414362	0.000773623	0.000773247	0.000857586	0.000765053	0.000864118	0.00124862	0.00063126	0.000858513	0.00120871	0.00166135	0.00101811	0.00183613	0.00343034	0.00164245	0	0.00248552	0.000877971	0.000742519	0.000674416	0.000687851	0.000397758
						Kunming	0.000499764	0.000478388	0.000547483	0.000612514	0.000491262	0.000404649	0.000375473	0.000355154	0.000588458	0.000589769	0.000635808	0.000512669	0.000641199	0.000831109	0.000509217	0.000638107	0.000813236	0.000995767	0.00072226	0.00105602	0.00144124	0.00144386	0.00248552	0	0.000817842	0.000699053	0.000638364	0.000650389	0.000384937
						Xi'an	0.00137036	0.00122079	0.00172075	0.00243971	0.00123025	0.000833289	0.00071834	0.000647472	0.00105252	0.00131696	0.000971406	0.00137392	0.000664818	0.00112482	0.0013494	0.00310812	0.00151695	0.00113043	0.000752368	0.000666491	0.00117998	0.00188628	0.000877971	0.000817842	0	0.00234948	0.00178055	0.00187736	0.000618477
						Lanzhou	0.000877001	0.000815323	0.000993276	0.00119687	0.00138833	0.000622355	0.000555915	0.000512504	0.000726887	0.000843916	0.000687256	0.000866948	0.000518189	0.000760656	0.000857123	0.00133804	0.000921793	0.000763214	0.000569878	0.000519205	0.000947643	0.00135516	0.000742519	0.000699053	0.00234948	0	0.007353	0.00339369	0.000839455
						Xining	0.000759201	0.000710626	0.000875068	0.00102933	0.00116783	0.00055944	0.000505168	0.000469063	0.000661495	0.00075703	0.000628512	0.000775512	0.000484075	0.000689344	0.000767641	0.00113204	0.000819107	0.000691445	0.000528887	0.000484962	0.000839455	0.00114427	0.000674416	0.000638364	0.00178055	0.007353	0	0.002322	0.000753439
						Yinchuan	0.00118261	0.00107314	0.00102666	0.00120688	0.00234948	0.000762116	0.000664818	0.000603667	0.000674416	0.000774	0.000640165	0.000793331	0.000490958	0.000703388	0.000863179	0.00117041	0.000839012	0.000705575	0.000537115	0.00049187	0.000860373	0.00118349	0.000687851	0.000650389	0.00187736	0.00339369	0.002322	0	0.000790961
						Urumchi	0.00042151	0.000406098	0.000454955	0.000493398	0.000523139	0.000351772	0.000329512	0.000313759	0.000389563	0.00042084	0.000390713	0.00042649	0.000320405	0.000361706	0.000424099	0.000515833	0.00043935	0.000399761	0.000339442	0.000320794	0.000449929	0.000524867	0.000397758	0.000384937	0.000618477	0.000839455	0.000753439	0.000790961	0
																																			1
					e	W*E	Beijing	Tianjin	Shijiazhuang	Taiyuan	Hohehot	Shenyang	Changchun	Harbin	Shanghai	Nanjing	Hangzhou	Hefei	Fuzhou	Nanchang	Jinan	Zhengzhou	Wuhan	Changsha	Guangzhou	Nanning	Chongqing	Chengdu	Guiyang	Kunming	Xi'an	Lanzhou	Xining	Yinchuan	Urumchi
						Beijing	0	0.0416284	0.014216	4.76755e-05	0.0223072	8.2256e-05	0.00150298	0.000915243	0.00111961	0.00862485	0.003019	0.000377642	0.000696008	8.32811e-05	0.0200521	0.00772768	0.000144135	0.00133651	0.000230552	0.000697504	0.000129235	0.0013213	0.00138037	0.000702356	0.00174224	0.00144093	0.000658586	0.000518671	0.00138406
						Tianjin	0.0416284	0	0.000388992	0.0076677	0.00268478	0.00629789	0.00124548	0.00946483	0.0101462	0.000587011	2.69634e-05	0.003152	0.000564415	0.00288406	0.00164169	7.828e-06	0.00283299	0.0005021	0.00398418	0.000407345	0.00379071	0.000254376	9.93179e-05	0.000240785	0.000718909	0.000306512	0.000659778	0.00163066	2.7891e-06
						Shijiazhuang	0.014216	0.000388992	0	0.0144779	0.00402737	0.00268113	0.000372966	0.00563404	0.00840981	0.00144108	3.04198e-05	0.00198672	0.000263123	0.00207256	0.0045672	0.000253325	0.00258093	0.000212827	0.00364551	0.000182632	0.00346337	6.61953e-05	5.57505e-06	8.28926e-05	0.00034389	8.51519e-05	0.000362038	0.000854562	2.56561e-05
						Taiyuan	4.76755e-05	0.0076677	0.0144779	0	0.0214102	6.63601e-06	0.000773125	0.000855155	0.00137554	0.00756866	0.00254907	0.000202258	0.000496627	2.38153e-05	0.0169315	0.00802494	5.93709e-05	0.00110082	0.000347508	0.000555712	0.00022813	0.00148095	0.00119768	0.000690819	0.00245958	0.00160584	0.000671835	0.00035032	0.00140683
						Hohehot	0.0223072	0.00268478	0.00402737	0.0214102	0	0.00925798	0.00395686	0.0124981	0.0123899	0.000263832	0.00123188	0.00583645	0.00201958	0.0046072	0.000421485	0.00176363	0.00622434	0.00255519	0.00709596	0.00196284	0.00726399	0.0022996	0.00127132	0.00172756	0.0045977	0.00439353	0.00529513	0.0135159	0.000815667
						Shenyang	8.2256e-05	0.00629789	0.00268113	6.63601e-06	0.00925798	0	0.00332446	0.0032466	0.0011348	0.00485664	0.00173241	8.9406e-05	0.00036106	4.69543e-06	0.00778318	0.00276071	1.5232e-05	0.000626768	0.000312045	0.000359242	0.000207162	0.000698452	0.000803811	0.000396266	0.000723273	0.000733871	0.00030262	0.00016575	0.000918827
						Changchun	0.00150298	0.00124548	0.000372966	0.000773125	0.00395686	0.00332446	0	0.0226183	0.00272129	0.00177289	0.000352862	0.000189764	1.32819e-07	0.000334554	0.00259984	0.000602342	0.000305208	1.55446e-05	0.00117295	1.94994e-06	0.00100164	4.88442e-05	0.000106445	1.36373e-05	1.26387e-05	4.57567e-05	2.0386e-06	7.35674e-05	0.000220032
						Harbin	0.000915243	0.00946483	0.00563404	0.000855155	0.0124981	0.0032466	0.0226183	0	1.44845e-05	0.00785559	0.0039355	0.00131999	0.00160454	0.000761245	0.0110091	0.00552221	0.000900297	0.0022431	3.5819e-05	0.00152169	9.48864e-05	0.00223134	0.0022825	0.00148818	0.00256167	0.00235436	0.00150781	0.00140165	0.00224278
						Shanghai	0.00111961	0.0101462	0.00840981	0.00137554	0.0123899	0.0011348	0.00272129	1.44845e-05	0	0.0651458	0.059908	0.00597354	0.00552958	0.00313726	0.0203773	0.0128945	0.00234018	0.00620289	0.000168707	0.00329116	0.000229873	0.00363274	0.00483912	0.00285079	0.00483403	0.00383634	0.00250739	0.00189847	0.00311469
						Nanjing	0.00862485	0.000587011	0.00144108	0.00756866	0.000263832	0.00485664	0.00177289	0.00785559	0.0651458	0	0.00220589	0.0204539	0.00303781	0.00946054	5.71734e-08	0.00105327	0.00611145	0.00242523	0.00838932	0.00160471	0.0064787	0.0011288	0.000811359	0.0010344	0.00251633	0.00127268	0.00188616	0.0026421	0.000204899
						Hangzhou	0.003019	2.69634e-05	3.04198e-05	0.00254907	0.00123188	0.00173241	0.000352862	0.0039355	0.059908	0.00220589	0	0.00535038	0.000856486	0.00528173	0.000855664	1.22229e-05	0.00260656	0.000535352	0.0052901	0.00038629	0.00317143	0.000117529	5.46538e-05	0.00019405	0.000361918	0.00014299	0.000408867	0.000740731	2.1471e-06
						Hefei	0.000377642	0.003152	0.00198672	0.000202258	0.00583645	8.9406e-05	0.000189764	0.00131999	0.00597354	0.0204539	0.00535038	0	0.000340011	0.000175306	0.0103598	0.00432699	3.97476e-05	0.00054781	0.00101737	0.000222337	0.000654327	0.000506251	0.000734981	0.00023716	0.000531908	0.000522678	0.000140765	1.95336e-05	0.000728248
						Fuzhou	0.000696008	0.000564415	0.000263123	0.000496627	0.00201958	0.00036106	1.32819e-07	0.00160454	0.00552958	0.00303781	0.000856486	0.000340011	0	0.00138206	0.00192878	0.000646998	0.000720555	3.35646e-05	0.00252342	2.15295e-06	0.00139854	4.82884e-05	0.000194267	1.9445e-05	8.978e-06	3.79048e-05	3.09502e-06	5.98294e-05	0.000205431
						Nanchang	8.32811e-05	0.00288406	0.00207256	2.38153e-05	0.0046072	4.69543e-06	0.000334554	0.000761245	0.00313726	0.00946054	0.00528173	0.000175306	0.00138206	0	0.00694222	0.00414445	1.35601e-05	0.00293526	0.00112997	0.000758108	0.000432971	0.000749242	0.00182764	0.000688003	0.000816335	0.000770054	0.000296413	0.000105134	0.000853841
						Jinan	0.0200521	0.00164169	0.0045672	0.0169315	0.000421485	0.00778318	0.00259984	0.0110091	0.0203773	5.71734e-08	0.000855664	0.0103598	0.00192878	0.00694222	0	0.00108337	0.00623083	0.00184893	0.00699743	0.00136283	0.00654778	0.00113576	0.00065607	0.000886542	0.00256013	0.00128234	0.00190077	0.00293095	0.000203605
						Zhengzhou	0.00772768	7.828e-06	0.000253325	0.00802494	0.00176363	0.00276071	0.000602342	0.00552221	0.0128945	0.00105327	1.22229e-05	0.00432699	0.000646998	0.00414445	0.00108337	0	0.00664508	0.000806614	0.00573797	0.000500893	0.00571587	0.000326724	0.000102453	0.000265845	0.00153777	0.000403492	0.000916057	0.00159859	1.83785e-07
						Wuhan	0.000144135	0.00283299	0.00258093	5.93709e-05	0.00622434	1.5232e-05	0.000305208	0.000900297	0.00234018	0.00611145	0.00260656	3.97476e-05	0.000720555	1.35601e-05	0.00623083	0.00664508	0	0.00296595	0.00123164	0.000627931	0.000715919	0.000860238	0.00160428	0.00059042	0.000956653	0.000829084	0.000292877	9.07231e-05	0.000960591
						Changsha	0.00133651	0.0005021	0.000212827	0.00110082	0.00255519	0.000626768	1.55446e-05	0.0022431	0.00620289	0.00242523	0.000535352	0.00054781	3.35646e-05	0.00293526	0.00184893	0.000806614	0.00296595	0	0.00674429	1.43546e-05	0.00275085	1.80307e-05	0.000180778	8.88209e-07	8.90631e-07	1.21519e-05	3.47678e-05	0.000171744	0.000172266
						Guangzhou	0.000230552	0.00398418	0.00364551	0.000347508	0.00709596	0.000312045	0.00117295	3.5819e-05	0.000168707	0.00838932	0.0052901	0.00101737	0.00252342	0.00112997	0.00699743	0.00573797	0.00123164	0.00674429	0	0.00324547	2.13669e-05	0.00222244	0.00433115	0.00224375	0.00218616	0.00196914	0.00120343	0.000824956	0.00193751
						Nanning	0.000697504	0.000407345	0.000182632	0.000555712	0.00196284	0.000359242	1.94994e-06	0.00152169	0.00329116	0.00160471	0.00038629	0.000222337	2.15295e-06	0.000758108	0.00136283	0.000500893	0.000627931	1.43546e-05	0.00324547	0	0.0025972	5.06957e-05	0.000329989	1.62193e-05	2.90288e-06	2.51861e-05	8.21772e-06	7.84243e-05	0.000180693
						Chongqing	0.000129235	0.00379071	0.00346337	0.00022813	0.00726399	0.000207162	0.00100164	9.48864e-05	0.000229873	0.0064787	0.00317143	0.000654327	0.00139854	0.000432971	0.00654778	0.00571587	0.000715919	0.00275085	2.13669e-05	0.0025972	0	0.00927365	0.012352	0.00367841	0.00279713	0.00271904	0.00151514	0.000993055	0.00222574
						Chengdu	0.0013213	0.000254376	6.61953e-05	0.00148095	0.0022996	0.000698452	4.88442e-05	0.00223134	0.00363274	0.0011288	0.000117529	0.000506251	4.82884e-05	0.000749242	0.00113576	0.000326724	0.000860238	1.80307e-05	0.00222244	5.06957e-05	0.00927365	0	5.4474e-05	2.00659e-05	5.83115e-05	6.30557e-07	0.000158342	0.000486456	0.00013582
						Guiyang	0.00138037	9.93179e-05	5.57505e-06	0.00119768	0.00127132	0.000803811	0.000106445	0.0022825	0.00483912	0.000811359	5.46538e-05	0.000734981	0.000194267	0.00182764	0.00065607	0.000102453	0.00160428	0.000180778	0.00433115	0.000329989	0.012352	5.4474e-05	0	0.000223702	0.000112486	3.08059e-05	0.000207069	0.000466168	4.24222e-05
						Kunming	0.000702356	0.000240785	8.28926e-05	0.000690819	0.00172756	0.000396266	1.36373e-05	0.00148818	0.00285079	0.0010344	0.00019405	0.00023716	1.9445e-05	0.000688003	0.000886542	0.000265845	0.00059042	8.88209e-07	0.00224375	1.62193e-05	0.00367841	2.00659e-05	0.000223702	0	2.74507e-06	6.48499e-06	4.12185e-05	0.000178058	0.000151128
						Xi'an	0.00174224	0.000718909	0.00034389	0.00245958	0.0045977	0.000723273	1.26387e-05	0.00256167	0.00483403	0.00251633	0.000361918	0.000531908	8.978e-06	0.000816335	0.00256013	0.00153777	0.000956653	8.90631e-07	0.00218616	2.90288e-06	0.00279713	5.83115e-05	0.000112486	2.74507e-06	0	5.59023e-05	6.85197e-05	0.000406451	0.000289795
						Lanzhou	0.00144093	0.000306512	8.51519e-05	0.00160584	0.00439353	0.000733871	4.57567e-05	0.00235436	0.00383634	0.00127268	0.00014299	0.000522678	3.79048e-05	0.000770054	0.00128234	0.000403492	0.000829084	1.21519e-05	0.00196914	2.51861e-05	0.00271904	6.30557e-07	3.08059e-05	6.48499e-06	5.59023e-05	0	0.000902909	0.00130264	0.000236039
						Xining	0.000658586	0.000659778	0.000362038	0.000671835	0.00529513	0.00030262	2.0386e-06	0.00150781	0.00250739	0.00188616	0.000408867	0.000140765	3.09502e-06	0.000296413	0.00190077	0.000916057	0.000292877	3.47678e-05	0.00120343	8.21772e-06	0.00151514	0.000158342	0.000207069	4.12185e-05	6.85197e-05	0.000902909	0	0.000168182	0.000584373
						Yinchuan	0.000518671	0.00163066	0.000854562	0.00035032	0.0135159	0.00016575	7.35674e-05	0.00140165	0.00189847	0.0026421	0.000740731	1.95336e-05	5.98294e-05	0.000105134	0.00293095	0.00159859	9.07231e-05	0.000171744	0.000824956	7.84243e-05	0.000993055	0.000486456	0.000466168	0.000178058	0.000406451	0.00130264	0.000168182	0	0.00104571
						Urumchi	0.00138406	2.7891e-06	2.56561e-05	0.00140683	0.000815667	0.000918827	0.000220032	0.00224278	0.00311469	0.000204899	2.1471e-06	0.000728248	0.000205431	0.000853841	0.000203605	1.83785e-07	0.000960591	0.000172266	0.00193751	0.000180693	0.00222574	0.00013582	4.24222e-05	0.000151128	0.000289795	0.000236039	0.000584373	0.00104571	0
																																			2.14352

## Sheet: Geary-Exp
						Standardized Residuals	0.954978	-0.939963	-0.619618	0.831491	-2.10576	0.759078	-0.0399294	1.8165	1.97052	-1.55486	-0.782959	0.449638	-0.0563645	0.679334	-1.54997	-0.875965	0.621556	-0.200642	1.53204	-0.106577	1.36707	-0.348395	-0.530512	-0.230508	-0.172573	-0.326825	0.0235961	0.292724	-0.85709
Region	City	Residuals	Standardized Residuals		Standardized Residuals	E	Beijing	Tianjin	Shijiazhuang	Taiyuan	Hohehot	Shenyang	Changchun	Harbin	Shanghai	Nanjing	Hangzhou	Hefei	Fuzhou	Nanchang	Jinan	Zhengzhou	Wuhan	Changsha	Guangzhou	Nanning	Chongqing	Chengdu	Guiyang	Kunming	Xi'an	Lanzhou	Xining	Yinchuan	Urumchi
Beijing	Beijing	4.17791	0.954978		0.954978	Beijing	0	3.5908	2.47935	0.015249	9.36812	0.0383766	0.98984	0.742221	1.03132	6.29928	3.02042	0.255368	1.02281	0.0759794	6.27478	3.35235	0.11117	1.33546	0.332999	1.1269	0.169818	1.69878	2.20668	1.40538	1.27137	1.64302	0.867472	0.43858	3.28359
Tianjin	Tianjin	-4.11222	-0.939963		-0.939963	Tianjin	3.5908	0	0.102621	3.13805	1.35908	2.88674	0.810061	7.59809	8.47089	0.378097	0.0246503	1.93099	0.780747	2.62212	0.372113	0.00409575	2.43834	0.546596	6.11079	0.694532	5.32239	0.349953	0.167651	0.503326	0.588888	0.375939	0.928447	1.51952	0.00686804
Hebei	Shijiazhuang	-2.71075	-0.619618		-0.619618	Shijiazhuang	2.47935	0.102621	0	2.10572	2.20862	1.9008	0.336039	5.93468	6.70879	0.874676	0.0266802	1.14331	0.317255	1.68728	0.865562	0.0657137	1.54051	0.175541	4.62963	0.263211	3.94692	0.073562	0.00794004	0.151407	0.19985	0.0857283	0.413725	0.832368	0.0563926
Shanxi	Taiyuan	3.63767	0.831491		0.831491	Taiyuan	0.015249	3.13805	2.10572	0	8.62745	0.00524363	0.759374	0.970244	1.29738	5.69467	2.60645	0.145811	0.788287	0.0231518	5.67138	2.91541	0.0440726	1.0653	0.490767	0.879972	0.286842	1.39213	1.85505	1.12784	1.00814	1.34169	0.652694	0.29027	2.8513
Inner Mongolia	Hohehot	-9.21243	-2.10576		-2.10576	Hohehot	9.36812	1.35908	2.20862	8.62745	0	8.2073	4.26766	15.3841	16.616	0.303492	1.7498	6.53006	4.20002	7.75675	0.308899	1.5124	7.43826	3.62948	13.2336	3.99673	12.0605	3.08833	2.48141	3.51657	3.73721	3.16461	4.53416	5.75273	1.55918
Liaoning	Shenyang	3.32087	0.759078		0.759078	Shenyang	0.0383766	2.88674	1.9008	0.00524363	8.2073	0	0.638413	1.11814	1.46758	5.35431	2.37788	0.095753	0.664947	0.00635912	5.33172	2.67337	0.0189123	0.921063	0.597468	0.749359	0.369651	1.2265	1.66304	0.979281	0.867974	1.17918	0.540934	0.217487	2.612
Jilin	Changchun	-0.174686	-0.0399294		-0.0399294	Changchun	0.98984	0.810061	0.336039	0.759374	4.26766	0.638413	0	3.44633	4.04189	2.29501	0.552093	0.239677	0.000270112	0.51734	2.28023	0.698956	0.437563	0.0258286	2.47108	0.00444193	1.97964	0.0951512	0.240671	0.0363203	0.0175944	0.0823088	0.00403549	0.110658	0.667751
Heilongjiang	Harbin	7.94696	1.8165		1.8165	Harbin	0.742221	7.59809	5.93468	0.970244	15.3841	1.11814	3.44633	0	0.0237206	11.3661	6.75719	1.86831	3.50762	1.29315	11.3332	7.24937	1.42789	4.06886	0.0809185	3.69823	0.20199	4.68677	5.50847	4.19024	3.95641	4.59384	3.21451	2.3219	7.14808
Shanghai	Shanghai	8.62075	1.97052		1.97052	Shanghai	1.03132	8.47089	6.70879	1.29738	16.616	1.46758	4.04189	0.0237206	0	12.4283	7.58162	2.31307	4.10824	1.66715	12.3938	8.10245	1.81969	4.71392	0.192262	4.31431	0.36415	5.37735	6.25513	4.8445	4.59283	5.27777	3.79049	2.81498	7.99535
Jiangsu	Nanjing	-6.80231	-1.55486		-1.55486	Nanjing	6.29928	0.378097	0.874676	5.69467	0.303492	5.35431	2.29501	11.3661	12.4283	0	0.59583	4.01801	2.24549	4.99162	2.38665e-05	0.460897	4.73678	1.8339	9.52894	2.09752	8.53766	1.45556	1.04929	1.75391	1.91072	1.50807	2.49152	3.41356	0.486882
Zhejiang	Hangzhou	-3.42535	-0.782959		-0.782959	Hangzhou	3.02042	0.0246503	0.0266802	2.60645	1.7498	2.37788	0.552093	6.75719	7.58162	0.59583	0	1.5193	0.52794	2.1383	0.588312	0.00865013	1.97266	0.339093	5.35922	0.457493	4.62261	0.188846	0.0637299	0.305202	0.372571	0.208059	0.650532	1.15709	0.00549533
Anhui	Hefei	1.96711	0.449638		0.449638	Hefei	0.255368	1.93099	1.14331	0.145811	6.53006	0.095753	0.239677	1.86831	2.31307	4.01801	1.5193	0	0.256039	0.0527601	3.99845	1.75723	0.0295557	0.422865	1.17159	0.309376	0.841676	0.636858	0.960694	0.462599	0.387147	0.602895	0.181512	0.0246222	1.70754
Fujian	Fuzhou	-0.246587	-0.0563645		-0.0563645	Fuzhou	1.02281	0.780747	0.317255	0.788287	4.20002	0.664947	0.000270112	3.50762	4.10824	2.24549	0.52794	0.256039	0	0.541252	2.23087	0.671746	0.459576	0.0208161	2.52302	0.00252132	2.02616	0.085282	0.224815	0.0303261	0.0135045	0.0731486	0.00639369	0.121862	0.641161
Jiangxi	Nanchang	2.972	0.679334		0.679334	Nanchang	0.0759794	2.62212	1.68728	0.0231518	7.75675	0.00635912	0.51734	1.29315	1.66715	4.99162	2.1383	0.0527601	0.541252	0	4.96981	2.41896	0.00333828	0.774358	0.727105	0.617656	0.472977	1.05623	1.46373	0.827813	0.725746	1.01235	0.429992	0.149468	2.3606
Shandong	Jinan	-6.78094	-1.54997		-1.54997	Jinan	6.27478	0.372113	0.865562	5.67138	0.308899	5.33172	2.28023	11.3332	12.3938	2.38665e-05	0.588312	3.99845	2.23087	4.96981	0	0.454288	4.71554	1.8207	9.4988	2.08339	8.50913	1.44379	1.0393	1.74099	1.89723	1.49609	2.47612	3.39553	0.480089
Henan	Zhengzhou	-3.83224	-0.875965		-0.875965	Zhengzhou	3.35235	0.00409575	0.0657137	2.91541	1.5124	2.67337	0.698956	7.24937	8.10245	0.460897	0.00865013	1.75723	0.671746	2.41896	0.454288	0	2.24257	0.456061	5.79848	0.591958	5.0312	0.27833	0.119338	0.416615	0.494761	0.301556	0.809211	1.36583	0.000356289
Hubei	Wuhan	2.71923	0.621556		0.621556	Wuhan	0.11117	2.43834	1.54051	0.0440726	7.43826	0.0189123	0.437563	1.42789	1.81969	4.73678	1.97266	0.0295557	0.459576	0.00333828	4.71554	2.24257	0	0.67601	0.828978	0.530178	0.555787	0.940806	1.32726	0.726014	0.630641	0.899426	0.357556	0.108131	2.18639
Hunan	Changsha	-0.877784	-0.200642		-0.200642	Changsha	1.33546	0.546596	0.175541	1.0653	3.62948	0.921063	0.0258286	4.06886	4.71392	1.8339	0.339093	0.422865	0.0208161	0.774358	1.8207	0.456061	0.67601	0	3.00218	0.00884822	2.45771	0.021831	0.108814	0.000891984	0.000787872	0.015922	0.0502828	0.24341	0.430923
Guangdong	Guangzhou	6.70247	1.53204		1.53204	Guangzhou	0.332999	6.11079	4.62963	0.490767	13.2336	0.597468	2.47108	0.0809185	0.192262	9.52894	5.35922	1.17159	2.52302	0.727105	9.4988	5.79848	0.828978	3.00218	0	2.68506	0.0272156	3.53603	4.25411	3.10657	2.9057	3.45537	2.2754	1.5359	5.70793
Guangxi	Nanning	-0.466262	-0.106577		-0.106577	Nanning	1.1269	0.694532	0.263211	0.879972	3.99673	0.749359	0.00444193	3.69823	4.31431	2.09752	0.457493	0.309376	0.00252132	0.617656	2.08339	0.591958	0.530178	0.00884822	2.68506	0	2.17163	0.058476	0.17972	0.0153589	0.00435546	0.0485089	0.0169451	0.159441	0.563269
Chongqing	Chongqing	5.98074	1.36707		1.36707	Chongqing	0.169818	5.32239	3.94692	0.286842	12.0605	0.369651	1.97964	0.20199	0.36415	8.53766	4.62261	0.841676	2.02616	0.472977	8.50913	5.0312	0.555787	2.45771	0.0272156	2.17163	0	2.94281	3.60081	2.55225	2.37049	2.86927	1.80491	1.15421	4.94687
Sichuan	Chengdu	-1.52419	-0.348395		-0.348395	Chengdu	1.69878	0.349953	0.073562	1.39213	3.08833	1.2265	0.0951512	4.68677	5.37735	1.45556	0.188846	0.636858	0.085282	1.05623	1.44379	0.27833	0.940806	0.021831	3.53603	0.058476	2.94281	0	0.0331663	0.0138974	0.0309134	0.000465301	0.138378	0.411033	0.25877
Guizhou	Guiyang	-2.32092	-0.530512		-0.530512	Guiyang	2.20668	0.167651	0.00794004	1.85505	2.48141	1.66304	0.240671	5.50847	6.25513	1.04929	0.0637299	0.960694	0.224815	1.46373	1.0393	0.119338	1.32726	0.108814	4.25411	0.17972	3.60081	0.0331663	0	0.0900019	0.12812	0.0414884	0.307035	0.677716	0.106653
Yunnan	Kunming	-1.00844	-0.230508		-0.230508	Kunming	1.40538	0.503326	0.151407	1.12784	3.51657	0.979281	0.0363203	4.19024	4.8445	1.75391	0.305202	0.462599	0.0303261	0.827813	1.74099	0.416615	0.726014	0.000891984	3.10657	0.0153589	2.55225	0.0138974	0.0900019	0	0.00335648	0.00927681	0.064569	0.273772	0.392604
Shaanxi	Xi'an	-0.754986	-0.172573		-0.172573	Xi'an	1.27137	0.588888	0.19985	1.00814	3.73721	0.867974	0.0175944	3.95641	4.59283	1.91072	0.372571	0.387147	0.0135045	0.725746	1.89723	0.494761	0.630641	0.000787872	2.9057	0.00435546	2.37049	0.0309134	0.12812	0.00335648	0	0.0237935	0.0384824	0.216501	0.468563
Gansu	Lanzhou	-1.42982	-0.326825		-0.326825	Lanzhou	1.64302	0.375939	0.0857283	1.34169	3.16461	1.17918	0.0823088	4.59384	5.27777	1.50807	0.208059	0.602895	0.0731486	1.01235	1.49609	0.301556	0.899426	0.015922	3.45537	0.0485089	2.86927	0.000465301	0.0414884	0.00927681	0.0237935	0	0.122795	0.38384	0.281181
Qinghai	Xining	0.10323	0.0235961		0.0235961	Xining	0.867472	0.928447	0.413725	0.652694	4.53416	0.540934	0.00403549	3.21451	3.79049	2.49152	0.650532	0.181512	0.00639369	0.429992	2.47612	0.809211	0.357556	0.0502828	2.2754	0.0169451	1.80491	0.138378	0.307035	0.064569	0.0384824	0.122795	0	0.0724296	0.775608
Ningxia	Yinchuan	1.28063	0.292724		0.292724	Yinchuan	0.43858	1.51952	0.832368	0.29027	5.75273	0.217487	0.110658	2.3219	2.81498	3.41356	1.15709	0.0246222	0.121862	0.149468	3.39553	1.36583	0.108131	0.24341	1.5359	0.159441	1.15421	0.411033	0.677716	0.273772	0.216501	0.38384	0.0724296	0	1.32207
Xinjiang	Urumchi	-3.74966	-0.85709		-0.85709	Urumchi	3.28359	0.00686804	0.0563926	2.8513	1.55918	2.612	0.667751	7.14808	7.99535	0.486882	0.00549533	1.70754	0.641161	2.3606	0.480089	0.000356289	2.18639	0.430923	5.70793	0.563269	4.94687	0.25877	0.106653	0.392604	0.468563	0.281181	0.775608	1.32207	0
	average	-1.20057e-14	-2.73345e-15
	stdev	4.37487	1			W	Beijing	Tianjin	Shijiazhuang	Taiyuan	Hohehot	Shenyang	Changchun	Harbin	Shanghai	Nanjing	Hangzhou	Hefei	Fuzhou	Nanchang	Jinan	Zhengzhou	Wuhan	Changsha	Guangzhou	Nanning	Chongqing	Chengdu	Guiyang	Kunming	Xi'an	Lanzhou	Xining	Yinchuan	Urumchi
						Beijing	0	0.00556585	0.00475596	0.00366905	0.00306897	0.00282419	0.00200499	0.00152778	0.00125515	0.00176401	0.00108951	0.00194291	0.000471859	0.00127504	0.00371467	0.00299406	0.00163981	0.00109196	0.000493543	0.000363614	0.000622733	0.000655018	0.00037481	0.000182853	0.00176599	0.000849058	0.000619245	0.00143626	9.42525e-05
	Geary's C	1.04143				Tianjin	0.00556585	0	0.00405479	0.00312813	0.00263125	0.00286573	0.00203448	0.00155026	0.00146395	0.00205746	0.00127075	0.00217632	0.000550355	0.00128222	0.00433261	0.00255265	0.00139806	0.000930974	0.000420781	0.000310007	0.000530328	0.000557823	0.000319553	0.000155895	0.00150564	0.00072796	0.000527358	0.00123141	8.02668e-05
	ARCI	2.08287				Shijiazhuang	0.00475596	0.00405479	0	0.00500815	0.0024405	0.00183268	0.00130108	0.000991414	0.00156425	0.00219843	0.00135782	0.00232543	0.000755449	0.00151923	0.00462946	0.0040868	0.0022383	0.00149049	0.000673672	0.000496323	0.000850012	0.00089408	0.000511605	0.000249588	0.00230204	0.00107734	0.000845252	0.00114214	0.000128652
						Taiyuan	0.00366905	0.00312813	0.00500815	0	0.00316346	0.00158548	0.00112558	0.000857685	0.00120676	0.00169601	0.00104751	0.00179398	0.000382465	0.00114599	0.00357146	0.00339543	0.00172677	0.00115504	0.000522641	0.000385052	0.000688977	0.00121356	0.000409589	0.000352752	0.00312462	0.0014623	0.00114728	0.00148048	0.000174623
						Hohehot	0.00306897	0.00263125	0.0024405	0.00316346	0	0.00133513	0.000947857	0.000722258	0.00059337	0.000833935	0.000515065	0.00088211	0.0001589	0.000322075	0.0017561	0.00140593	0.000770013	0.000515065	0.00023306	0.000171705	0.000335742	0.000591374	0.000199595	0.000171898	0.00152264	0.001796	0.00140909	0.0030381	0.000214472
						Shenyang	0.00282419	0.00286573	0.00183268	0.00158548	0.00133513	0	0.00460871	0.0035118	0.000646248	0.000908251	0.000560965	0.000960719	0.00024295	0.000579538	0.0019126	0.00115374	0.000708598	0.000471859	0.000213271	0.000157125	0.000269096	0.000283047	0.000161964	7.90145e-05	0.000763124	0.000369377	0.000267589	0.000624835	4.07285e-05
						Changchun	0.00200499	0.00203448	0.00130108	0.00112558	0.000947857	0.00460871	0	0.00494665	0.000458794	0.000644798	0.000398248	0.000682047	0.000172478	0.000411434	0.00135782	0.000819082	0.000503058	0.000334989	0.000151408	0.000111549	0.000191041	0.000200945	0.000114983	5.60951e-05	0.000541768	0.000262233	0.000189971	0.000443591	2.89146e-05
						Harbin	0.00152778	0.00155026	0.000991414	0.000857685	0.000722258	0.0035118	0.00494665	0	0.000349597	0.000491331	0.000303461	0.000519714	0.000131427	0.000313509	0.00103465	0.000624133	0.000383326	0.000255259	0.000115372	8.49991e-05	0.000145571	0.000153118	8.76164e-05	4.2744e-05	0.000412822	0.00019982	0.000144756	0.000338013	2.20327e-05
						Shanghai	0.00125515	0.00146395	0.00156425	0.00120676	0.00059337	0.000646248	0.000458794	0.000349597	0	0.00461907	0.00517978	0.00325355	0.00172483	0.00251565	0.0021935	0.00211605	0.0016215	0.0016733	0.000850012	0.00062624	0.000384619	0.000462935	0.000646975	0.000313157	0.00119194	0.000557823	0.000437652	0.00046086	6.66131e-05
						Nanjing	0.00176401	0.00205746	0.00219843	0.00169601	0.000833935	0.000908251	0.000644798	0.000491331	0.00461907	0	0.00400951	0.00457261	0.00173649	0.00253266	0.00308278	0.00297395	0.0016288	0.00168462	0.00085576	0.000630475	0.00061855	0.000650618	0.000646248	0.000315274	0.00167518	0.000783976	0.000615086	0.000647702	9.36195e-05
						Hangzhou	0.00108951	0.00127075	0.00135782	0.00104751	0.000515065	0.000560965	0.000398248	0.000303461	0.00517978	0.00400951	0	0.00391164	0.0021617	0.00315282	0.00190403	0.0018368	0.00168273	0.00209713	0.00106531	0.000784857	0.000482038	0.000369377	0.000810844	0.000392475	0.00103465	0.000484208	0.000379897	0.000400041	6.7517e-05
						Hefei	0.00194291	0.00217632	0.00232543	0.00179398	0.00088211	0.000960719	0.000682047	0.000519714	0.00325355	0.00457261	0.00391164	0	0.00169411	0.00379479	0.00326087	0.00314575	0.00172289	0.00163797	0.000832064	0.000542377	0.000654283	0.000688203	0.000630475	0.000200044	0.00177196	0.000829265	0.000650618	0.000685118	9.90277e-05
						Fuzhou	0.000471859	0.000550355	0.000755449	0.000382465	0.0001589	0.00024295	0.000172478	0.000131427	0.00172483	0.00173649	0.0021617	0.00169411	0	0.00322807	0.000824621	0.0010185	0.0020807	0.00214718	0.00109073	0.00080359	0.000489678	0.000278006	0.000823695	0.000401842	0.000443591	0.000207598	0.000162876	0.000171513	2.47906e-05
						Nanchang	0.00127504	0.00128222	0.00151923	0.00114599	0.000322075	0.000579538	0.000411434	0.000313509	0.00251565	0.00253266	0.00315282	0.00379479	0.00322807	0	0.00181018	0.00229172	0.00418435	0.00405479	0.00205977	0.00151752	0.000924721	0.000524994	0.00155549	0.000758851	0.00132915	0.000622034	0.00048803	0.000513909	4.68153e-05
						Jinan	0.00371467	0.00433261	0.00462946	0.00357146	0.0017561	0.0019126	0.00135782	0.00103465	0.0021935	0.00308278	0.00190403	0.00326087	0.000824621	0.00181018	0	0.00307241	0.00168273	0.00112054	0.000576292	0.000424579	0.00063903	0.00067216	0.000384619	0.000195381	0.00173065	0.000809933	0.000635451	0.000821847	9.67192e-05
						Zhengzhou	0.00299406	0.00255265	0.0040868	0.00339543	0.00140593	0.00115374	0.000819082	0.000624133	0.00211605	0.00297395	0.0018368	0.00314575	0.0010185	0.00229172	0.00307241	0	0.00355545	0.0023676	0.0010701	0.000788391	0.00135021	0.00142022	0.000812667	0.000396462	0.00365671	0.00171132	0.00134265	0.00141385	0.000204359
						Wuhan	0.00163981	0.00139806	0.0022383	0.00172677	0.000770013	0.000708598	0.000503058	0.000383326	0.0016215	0.0016288	0.00168273	0.00172289	0.0020807	0.00418435	0.00168273	0.00355545	0	0.00432289	0.00195386	0.00143949	0.00162514	0.000922646	0.00148381	0.000723883	0.00200274	0.00093727	0.000735356	0.000774349	0.000111925
						Changsha	0.00109196	0.000930974	0.00149049	0.00115504	0.000515065	0.000471859	0.000334989	0.000255259	0.0016733	0.00168462	0.00209713	0.00163797	0.00214718	0.00405479	0.00112054	0.0023676	0.00432289	0	0.00293413	0.0021617	0.00131874	0.000748691	0.00221827	0.00108219	0.00133964	0.000626944	0.000491883	0.000517966	7.48673e-05
						Guangzhou	0.000493543	0.000420781	0.000673672	0.000522641	0.00023306	0.000213271	0.000151408	0.000115372	0.000850012	0.00085576	0.00106531	0.000832064	0.00109073	0.00205977	0.000576292	0.0010701	0.00195386	0.00293413	0	0.00148381	0.000669147	0.000379897	0.00112558	0.00054912	0.00060617	0.000283684	0.000222571	0.000234373	3.38765e-05
						Nanning	0.000363614	0.000310007	0.000496323	0.000385052	0.000171705	0.000157125	0.000111549	8.49991e-05	0.00062624	0.000630475	0.000784857	0.000542377	0.00080359	0.00151752	0.000424579	0.000788391	0.00143949	0.0021617	0.00148381	0	0.00146066	0.000829265	0.002457	0.00119866	0.000446591	0.000209002	0.000163977	0.000172672	2.49582e-05
						Chongqing	0.000622733	0.000530328	0.000850012	0.000688977	0.000335742	0.000269096	0.000191041	0.000145571	0.000384619	0.00061855	0.000482038	0.000654283	0.000489678	0.000924721	0.00063903	0.00135021	0.00162514	0.00131874	0.000669147	0.00146066	0	0.00368557	0.00385927	0.00188276	0.00143143	0.000988079	0.000775219	0.000816327	0.000123138
						Chengdu	0.000655018	0.000557823	0.00089408	0.00121356	0.000591374	0.000283047	0.000200945	0.000153118	0.000462935	0.000650618	0.000369377	0.000688203	0.000278006	0.000524994	0.00067216	0.00142022	0.000922646	0.000748691	0.000379897	0.000829265	0.00368557	0	0.00219103	0.00188699	0.0025213	0.0017404	0.00136547	0.00143787	0.000216894
						Guiyang	0.00037481	0.000319553	0.000511605	0.000409589	0.000199595	0.000161964	0.000114983	8.76164e-05	0.000646975	0.000646248	0.000810844	0.000630475	0.000823695	0.00155549	0.000384619	0.000812667	0.00148381	0.00221827	0.00112558	0.002457	0.00385927	0.00219103	0	0.00316702	0.000850967	0.000587402	0.00046086	0.000485297	7.32042e-05
						Kunming	0.000182853	0.000155895	0.000249588	0.000352752	0.000171898	7.90145e-05	5.60951e-05	4.2744e-05	0.000313157	0.000315274	0.000392475	0.000200044	0.000401842	0.000758851	0.000195381	0.000396462	0.000723883	0.00108219	0.00054912	0.00119866	0.00188276	0.00188699	0.00316702	0	0.000732882	0.000505891	0.000396908	0.000417955	6.30459e-05
						Xi'an	0.00176599	0.00150564	0.00230204	0.00312462	0.00152264	0.000763124	0.000541768	0.000412822	0.00119194	0.00167518	0.00103465	0.00177196	0.000443591	0.00132915	0.00173065	0.00365671	0.00200274	0.00133964	0.00060617	0.000446591	0.00143143	0.0025213	0.000850967	0.000732882	0	0.0030381	0.00238361	0.00251	0.000362798
						Lanzhou	0.000849058	0.00072796	0.00107734	0.0014623	0.001796	0.000369377	0.000262233	0.00019982	0.000557823	0.000783976	0.000484208	0.000829265	0.000207598	0.000622034	0.000809933	0.00171132	0.00093727	0.000626944	0.000283684	0.000209002	0.000988079	0.0017404	0.000587402	0.000505891	0.0030381	0	0.00509324	0.00383766	0.000775219
						Xining	0.000619245	0.000527358	0.000845252	0.00114728	0.00140909	0.000267589	0.000189971	0.000144756	0.000437652	0.000615086	0.000379897	0.000650618	0.000162876	0.00048803	0.000635451	0.00134265	0.000735356	0.000491883	0.000222571	0.000163977	0.000775219	0.00136547	0.00046086	0.000396908	0.00238361	0.00509324	0	0.00301092	0.000608216
						Yinchuan	0.00143626	0.00123141	0.00114214	0.00148048	0.0030381	0.000624835	0.000443591	0.000338013	0.00046086	0.000647702	0.000400041	0.000685118	0.000171513	0.000513909	0.000821847	0.00141385	0.000774349	0.000517966	0.000234373	0.000172672	0.000816327	0.00143787	0.000485297	0.000417955	0.00251	0.00383766	0.00301092	0	0.000680517
						Urumchi	9.42525e-05	8.02668e-05	0.000128652	0.000174623	0.000214472	4.07285e-05	2.89146e-05	2.20327e-05	6.66131e-05	9.36195e-05	6.7517e-05	9.90277e-05	2.47906e-05	4.68153e-05	9.67192e-05	0.000204359	0.000111925	7.48673e-05	3.38765e-05	2.49582e-05	0.000123138	0.000216894	7.32042e-05	6.30459e-05	0.000362798	0.000775219	0.000608216	0.000680517	0
																																			1
					e	W*E	Beijing	Tianjin	Shijiazhuang	Taiyuan	Hohehot	Shenyang	Changchun	Harbin	Shanghai	Nanjing	Hangzhou	Hefei	Fuzhou	Nanchang	Jinan	Zhengzhou	Wuhan	Changsha	Guangzhou	Nanning	Chongqing	Chengdu	Guiyang	Kunming	Xi'an	Lanzhou	Xining	Yinchuan	Urumchi
					0.954978	Beijing	0	0.0199859	0.0117917	5.59492e-05	0.0287504	0.000108383	0.00198462	0.00113395	0.00129446	0.011112	0.00329078	0.000496157	0.000482624	9.6877e-05	0.0233087	0.0100371	0.000182298	0.00145827	0.00016435	0.000409756	0.000105751	0.00111273	0.000827086	0.000256977	0.00224523	0.00139502	0.000537178	0.000629915	0.000309487
					-0.939963	Tianjin	0.0199859	0	0.000416107	0.00981623	0.00357609	0.00827263	0.00164805	0.011779	0.0124009	0.00077792	3.13244e-05	0.00420245	0.000429688	0.00336215	0.00161222	1.0455e-05	0.00340894	0.000508867	0.00257131	0.00021531	0.00282261	0.000195212	5.35733e-05	7.8466e-05	0.000886651	0.000273669	0.000489624	0.00187115	5.51276e-07
					-0.619618	Shijiazhuang	0.0117917	0.000416107	0	0.0105458	0.00539013	0.00348357	0.000437215	0.00588372	0.0104942	0.00192291	3.62269e-05	0.00265869	0.00023967	0.00256336	0.00400708	0.000268559	0.00344813	0.000261643	0.00311885	0.000130638	0.00335493	6.57703e-05	4.06217e-06	3.77894e-05	0.000460061	9.23586e-05	0.000349702	0.00095068	7.25502e-06
					0.831491	Taiyuan	5.59492e-05	0.00981623	0.0105458	0	0.0272926	8.31365e-06	0.000854738	0.000832163	0.00156563	0.00965821	0.00273028	0.000261584	0.000301493	2.65318e-05	0.0202551	0.00989906	7.61031e-05	0.00123046	0.000256495	0.000338835	0.000197627	0.00168943	0.000759809	0.000397849	0.00315007	0.00196196	0.000748825	0.00042974	0.000497903
					-2.10576	Hohehot	0.0287504	0.00357609	0.00539013	0.0272926	0	0.0109578	0.00404513	0.0111113	0.00985946	0.000253093	0.000901262	0.00576024	0.000667385	0.00249826	0.000542459	0.00212633	0.00572755	0.00186942	0.00308422	0.00068626	0.00404923	0.00182636	0.000495278	0.000604492	0.00569045	0.00568365	0.00638905	0.0174773	0.0003344
					0.759078	Shenyang	0.000108383	0.00827263	0.00348357	8.31365e-06	0.0109578	0	0.00294226	0.00392669	0.000948421	0.00486305	0.00133391	9.19917e-05	0.000161549	3.68535e-06	0.0101974	0.00308438	1.34012e-05	0.000434612	0.000127422	0.000117743	9.94716e-05	0.000347157	0.000269352	7.73774e-05	0.000662372	0.000435564	0.000144748	0.000135893	0.000106383
					-0.0399294	Changchun	0.00198462	0.00164805	0.000437215	0.000854738	0.00404513	0.00294226	0	0.0170478	0.00185439	0.00147982	0.00021987	0.000163471	4.65884e-08	0.000212851	0.00309615	0.000572502	0.00022012	8.6523e-06	0.000374142	4.95492e-07	0.000378191	1.91202e-05	2.76732e-05	2.03739e-06	9.53206e-06	2.15841e-05	7.66624e-07	4.90869e-05	1.93077e-05
					1.8165	Harbin	0.00113395	0.011779	0.00588372	0.000832163	0.0111113	0.00392669	0.0170478	0	8.29263e-06	0.0055845	0.00205055	0.000970988	0.000460997	0.000405413	0.0117258	0.00452457	0.000547347	0.00103861	9.33569e-06	0.000314346	2.9404e-05	0.000717631	0.000482632	0.000179108	0.0016333	0.000917939	0.000465319	0.00078483	0.000157491
					1.97052	Shanghai	0.00129446	0.0124009	0.0104942	0.00156563	0.00985946	0.000948421	0.00185439	8.29263e-06	0	0.0574071	0.0392711	0.00752569	0.007086	0.00419396	0.0271858	0.0171452	0.00295062	0.00788782	0.000163425	0.0027018	0.000140059	0.00248936	0.00404691	0.00151709	0.00547439	0.00294406	0.00165892	0.00129731	0.000532595
					-1.55486	Nanjing	0.011112	0.00077792	0.00192291	0.00965821	0.000253093	0.00486305	0.00147982	0.0055845	0.0574071	0	0.00238898	0.0183728	0.00389927	0.0126421	7.35753e-08	0.00137068	0.00771526	0.00308943	0.00815449	0.00132243	0.00528097	0.000947011	0.000678101	0.000552962	0.0032008	0.00118229	0.0015325	0.00221097	4.55817e-05
					-0.782959	Hangzhou	0.00329078	3.13244e-05	3.62269e-05	0.00273028	0.000901262	0.00133391	0.00021987	0.00205055	0.0392711	0.00238898	0	0.00594294	0.00114125	0.00674168	0.00112016	1.58886e-05	0.00331945	0.000711121	0.00570921	0.000359066	0.00222827	6.97553e-05	5.16749e-05	0.000119784	0.000385479	0.000100744	0.000247135	0.000462885	3.71028e-07
					0.449638	Hefei	0.000496157	0.00420245	0.00265869	0.000261584	0.00576024	9.19917e-05	0.000163471	0.000970988	0.00752569	0.0183728	0.00594294	0	0.000433757	0.000200214	0.0130384	0.00552779	5.09213e-05	0.00069264	0.000974838	0.000167798	0.000550694	0.000438288	0.000605693	9.25403e-05	0.000686008	0.000499959	0.000118095	1.68691e-05	0.000169094
					-0.0563645	Fuzhou	0.000482624	0.000429688	0.00023967	0.000301493	0.000667385	0.000161549	4.65884e-08	0.000460997	0.007086	0.00389927	0.00114125	0.000433757	0	0.0017472	0.00183962	0.000684175	0.000956241	4.46958e-05	0.00275195	2.02611e-06	0.000992164	2.37089e-05	0.000185179	1.21863e-05	5.99046e-06	1.51855e-05	1.04138e-06	2.09009e-05	1.58948e-05
					0.679334	Nanchang	9.6877e-05	0.00336215	0.00256336	2.65318e-05	0.00249826	3.68535e-06	0.000212851	0.000405413	0.00419396	0.0126421	0.00674168	0.000200214	0.0017472	0	0.00899625	0.00554357	1.39685e-05	0.00313986	0.00149767	0.000937307	0.000437372	0.000554513	0.00227681	0.000628186	0.000964624	0.000629719	0.000209849	7.68127e-05	0.000110512
					-1.54997	Jinan	0.0233087	0.00161222	0.00400708	0.0202551	0.000542459	0.0101974	0.00309615	0.0117258	0.0271858	7.35753e-08	0.00112016	0.0130384	0.00183962	0.00899625	0	0.00139576	0.00793497	0.00204016	0.00547409	0.000884566	0.00543759	0.000970459	0.000399736	0.000340156	0.00328344	0.00121174	0.00157346	0.00279061	4.64338e-05
					-0.875965	Zhengzhou	0.0100371	1.0455e-05	0.000268559	0.00989906	0.00212633	0.00308438	0.000572502	0.00452457	0.0171452	0.00137068	1.58886e-05	0.00552779	0.000684175	0.00554357	0.00139576	0	0.00797336	0.00107977	0.00620498	0.000466695	0.00679319	0.000395289	9.69823e-05	0.000165172	0.0018092	0.000516058	0.00108649	0.00193108	7.28108e-08
					0.621556	Wuhan	0.000182298	0.00340894	0.00344813	7.61031e-05	0.00572755	1.34012e-05	0.00022012	0.000547347	0.00295062	0.00771526	0.00331945	5.09213e-05	0.000956241	1.39685e-05	0.00793497	0.00797336	0	0.00292232	0.0016197	0.000763185	0.000903233	0.000868031	0.0019694	0.000525549	0.00126301	0.000843005	0.000262931	8.37311e-05	0.000244713
					-0.200642	Changsha	0.00145827	0.000508867	0.000261643	0.00123046	0.00186942	0.000434612	8.6523e-06	0.00103861	0.00788782	0.00308943	0.000711121	0.00069264	4.46958e-05	0.00313986	0.00204016	0.00107977	0.00292232	0	0.0088088	1.91272e-05	0.00324108	1.63447e-05	0.000241379	9.65298e-07	1.05546e-06	9.98218e-06	2.47332e-05	0.000126078	3.22621e-05
					1.53204	Guangzhou	0.00016435	0.00257131	0.00311885	0.000256495	0.00308422	0.000127422	0.000374142	9.33569e-06	0.000163425	0.00815449	0.00570921	0.000974838	0.00275195	0.00149767	0.00547409	0.00620498	0.0016197	0.0088088	0	0.00398413	1.82112e-05	0.00134333	0.00478836	0.00170588	0.00176135	0.000980234	0.000506437	0.000359973	0.000193365
					-0.106577	Nanning	0.000409756	0.00021531	0.000130638	0.000338835	0.00068626	0.000117743	4.95492e-07	0.000314346	0.0027018	0.00132243	0.000359066	0.000167798	2.02611e-06	0.000937307	0.000884566	0.000466695	0.000763185	1.91272e-05	0.00398413	0	0.00317201	4.84921e-05	0.000441573	1.84101e-05	1.94511e-06	1.01384e-05	2.77861e-06	2.75311e-05	1.40582e-05
					1.36707	Chongqing	0.000105751	0.00282261	0.00335493	0.000197627	0.00404923	9.94716e-05	0.000378191	2.9404e-05	0.000140059	0.00528097	0.00222827	0.000550694	0.000992164	0.000437372	0.00543759	0.00679319	0.000903233	0.00324108	1.82112e-05	0.00317201	0	0.0108459	0.0138965	0.00480527	0.00339319	0.00283506	0.00139921	0.000942216	0.000609148
					-0.348395	Chengdu	0.00111273	0.000195212	6.57703e-05	0.00168943	0.00182636	0.000347157	1.91202e-05	0.000717631	0.00248936	0.000947011	6.97553e-05	0.000438288	2.37089e-05	0.000554513	0.000970459	0.000395289	0.000868031	1.63447e-05	0.00134333	4.84921e-05	0.0108459	0	7.26685e-05	2.62242e-05	7.79422e-05	8.09807e-07	0.00018895	0.000591014	5.61257e-05
					-0.530512	Guiyang	0.000827086	5.35733e-05	4.06217e-06	0.000759809	0.000495278	0.000269352	2.76732e-05	0.000482632	0.00404691	0.000678101	5.16749e-05	0.000605693	0.000185179	0.00227681	0.000399736	9.69823e-05	0.0019694	0.000241379	0.00478836	0.000441573	0.0138965	7.26685e-05	0	0.000285038	0.000109026	2.43704e-05	0.0001415	0.000328894	7.80747e-06
					-0.230508	Kunming	0.000256977	7.8466e-05	3.77894e-05	0.000397849	0.000604492	7.73774e-05	2.03739e-06	0.000179108	0.00151709	0.000552962	0.000119784	9.25403e-05	1.21863e-05	0.000628186	0.000340156	0.000165172	0.000525549	9.65298e-07	0.00170588	1.84101e-05	0.00480527	2.62242e-05	0.000285038	0	2.45991e-06	4.69305e-06	2.5628e-05	0.000114424	2.47521e-05
					-0.172573	Xi'an	0.00224523	0.000886651	0.000460061	0.00315007	0.00569045	0.000662372	9.53206e-06	0.0016333	0.00547439	0.0032008	0.000385479	0.000686008	5.99046e-06	0.000964624	0.00328344	0.0018092	0.00126301	1.05546e-06	0.00176135	1.94511e-06	0.00339319	7.79422e-05	0.000109026	2.45991e-06	0	7.22869e-05	9.17269e-05	0.000543418	0.000169994
					-0.326825	Lanzhou	0.00139502	0.000273669	9.23586e-05	0.00196196	0.00568365	0.000435564	2.15841e-05	0.000917939	0.00294406	0.00118229	0.000100744	0.000499959	1.51855e-05	0.000629719	0.00121174	0.000516058	0.000843005	9.98218e-06	0.000980234	1.01384e-05	0.00283506	8.09807e-07	2.43704e-05	4.69305e-06	7.22869e-05	0	0.000625423	0.00147305	0.000217977
					0.0235961	Xining	0.000537178	0.000489624	0.000349702	0.000748825	0.00638905	0.000144748	7.66624e-07	0.000465319	0.00165892	0.0015325	0.000247135	0.000118095	1.04138e-06	0.000209849	0.00157346	0.00108649	0.000262931	2.47332e-05	0.000506437	2.77861e-06	0.00139921	0.00018895	0.0001415	2.5628e-05	9.17269e-05	0.000625423	0	0.00021808	0.000471737
					0.292724	Yinchuan	0.000629915	0.00187115	0.00095068	0.00042974	0.0174773	0.000135893	4.90869e-05	0.00078483	0.00129731	0.00221097	0.000462885	1.68691e-05	2.09009e-05	7.68127e-05	0.00279061	0.00193108	8.37311e-05	0.000126078	0.000359973	2.75311e-05	0.000942216	0.000591014	0.000328894	0.000114424	0.000543418	0.00147305	0.00021808	0	0.000899691
					-0.85709	Urumchi	0.000309487	5.51276e-07	7.25502e-06	0.000497903	0.0003344	0.000106383	1.93077e-05	0.000157491	0.000532595	4.55817e-05	3.71028e-07	0.000169094	1.58948e-05	0.000110512	4.64338e-05	7.28108e-08	0.000244713	3.22621e-05	0.000193365	1.40582e-05	0.000609148	5.61257e-05	7.80747e-06	2.47521e-05	0.000169994	0.000217977	0.000471737	0.000899691	0
																																			2.08287

## Sheet: Table
	Arrangement in conventional order					Arrangement in alphabetical order
	Region	City	per capita GRP(yuan)	Level of urbanization (%)	Residuals	Region	City	per capita GRP(yuan)	Level of urbanization	Residuals
	Beijing	Beijing	87475	86.2	0.954978	Anhui	Hefei	28792	46.5	0.449638
	Tianjin	Tianjin	93173	81.55	-0.939963	Beijing	Beijing	87475	86.2	0.954978
	Hebei	Shijiazhuang	36584	46.8	-0.619618	Chongqing	Chongqing	38914	56.98	1.36707
	Shanxi	Taiyuan	33628	51.26	0.831491	Fujian	Fuzhou	52763	59.6	-0.0563645
	Inner Mongolia	Hohehot	63886	57.74	-2.10576	Gansu	Lanzhou	21978	38.75	-0.326825
	Liaoning	Shenyang	56649	65.65	0.759078	Guangdong	Guangzhou	54095	67.4	1.53204
	Jilin	Changchun	43415	53.7	-0.0399294	Guangxi	Nanning	27952	43.53	-0.106577
	Heilongjiang	Harbin	35711	56.9	1.8165	Guizhou	Guiyang	19710	36.41	-0.530512
	Shanghai	Shanghai	85373	89.3	1.97052	Hebei	Shijiazhuang	36584	46.8	-0.619618
	Jiangsu	Nanjing	68347	63	-1.55486	Heilongjiang	Harbin	35711	56.9	1.8165
	Zhejiang	Hangzhou	63374	63.2	-0.782959	Henan	Zhengzhou	31499	42.43	-0.875965
	Anhui	Hefei	28792	46.5	0.449638	Hubei	Wuhan	38572	53.5	0.621556
	Fujian	Fuzhou	52763	59.6	-0.0563645	Hunan	Changsha	33480	46.65	-0.200642
	Jiangxi	Nanchang	28800	47.51	0.679334	Inner Mongolia	Hohehot	63886	57.74	-2.10576
	Shandong	Jinan	51768	52.43	-1.54997	Jiangsu	Nanjing	68347	63	-1.55486
	Henan	Zhengzhou	31499	42.43	-0.875965	Jiangxi	Nanchang	28800	47.51	0.679334
	Hubei	Wuhan	38572	53.5	0.621556	Jilin	Changchun	43415	53.7	-0.0399294
	Hunan	Changsha	33480	46.65	-0.200642	Liaoning	Shenyang	56649	65.65	0.759078
	Guangdong	Guangzhou	54095	67.4	1.53204	Ningxia	Yinchuan	36394	50.67	0.292724
	Guangxi	Nanning	27952	43.53	-0.106577	Qinghai	Xining	33181	47.44	0.0235961
	Chongqing	Chongqing	38914	56.98	1.36707	Shaanxi	Xi'an	38564	50.0207	-0.172573
	Sichuan	Chengdu	29608	43.53	-0.348395	Shandong	Jinan	51768	52.43	-1.54997
	Guizhou	Guiyang	19710	36.41	-0.530512	Shanghai	Shanghai	85373	89.3	1.97052
	Yunnan	Kunming	22195	39.31	-0.230508	Shanxi	Taiyuan	33628	51.26	0.831491
	Shaanxi	Xi'an	38564	50.0207	-0.172573	Sichuan	Chengdu	29608	43.53	-0.348395
	Gansu	Lanzhou	21978	38.75	-0.326825	Tianjin	Tianjin	93173	81.55	-0.939963
	Qinghai	Xining	33181	47.44	0.0235961	Xinjiang	Urumchi	33796	43.98	-0.85709
	Ningxia	Yinchuan	36394	50.67	0.292724	Yunnan	Kunming	22195	39.31	-0.230508
	Xinjiang	Urumchi	33796	43.98	-0.85709	Zhejiang	Hangzhou	63374	63.2	-0.782959
	Durbin-Watson statistic		2.24625			1.90711
	Based on power function	RCI	2.18298			2.18298
		ARCI	2.14352			2.14352
	Based on exponential function	RCI	2.09363			2.09363
		ARCI	2.03034			2.03034
