# Supplementary material for: Spatial Autocorrelation Approaches to Testing Residuals from Least Squares Regression
Source: PLoS One. 2016 Jan 22;11(1):e0146865. doi: 10.1371/journal.pone.0146865 (PMC4723244; doi:10.1371/journal.pone.0146865)
Supplement: S3 File — It provides a complete process of computing the residual correlation index (RCI) based on the alphabetical order of element arrangement. (XLSX) [file pone.0146865.s003.xlsx]

## Sheet: Data
					Distance Matrix	Region	Anhui	Beijing	Chongqing	Fujian	Gansu	Guangdong	Guangxi	Guizhou	Hebei	Heilongjiang	Henan	Hubei	Hunan	Inner Mongolia	Jiangsu	Jiangxi	Jilin	Liaoning	Ningxia	Qinghai	Shaanxi	Shandong	Shanghai	Shanxi	Sichuan	Tianjin	Xinjiang	Yunnan	Zhejiang			Region	Anhui	Beijing	Chongqing	Fujian	Gansu	Guangdong	Guangxi	Guizhou	Hebei	Heilongjiang	Henan
Region	City	per capita GRP（yuan）	Level of urbanization(%)		Region	City	Hefei	Beijing	Chongqing	Fuzhou	Lanzhou	Guangzhou	Nanning	Guiyang	Shijiazhuang	Harbin	Zhengzhou	Wuchang	Changsha	Hohehot	Nanjing	Nanchang	Changchun	Shenyang	Yinchuan	Xining	Xi'an	Jinan	Shanghai	Taiyuan	Chengdu	Tianjin	Urumchi	Kunming	Hangzhou		Region	City	Hefei	Beijing	Chongqing	Fuzhou	Lanzhou	Guangzhou	Nanning	Guiyang	Shijiazhuang	Harbin	Zhengzhou
Anhui	Hefei	28792	46.5		Anhui	Hefei	0	1074	2043	1196	1832	1829	2210	2076	914	2248	645	1181	1226	1777	312	478	2006	1701	2002	2048	1156	613	615	1145	1998	973	3724	3098	451		Anhui	Hefei	0	1074	2043	1196	1832	1829	2210	2076	914	2248	645
Beijing	Beijing	87475	86.2		Beijing	Beijing	1074	0	2087	2334	1811	2294	2566	2539	277	1288	689	1225	1587	667	1160	1449	1046	741	1343	2092	1159	497	1463	508	2042	137	3768	3178	1589		Beijing	Beijing	1074	0	2087	2334	1811	2294	2566	2539	277	1288	689
Chongqing	Chongqing	38914	56.98		Chongqing	Chongqing	2043	2087	0	2301	1676	2023	1328	463	1810	3381	1398	1233	1419	2637	2093	1735	3139	2834	1846	1892	1346	2064	2516	1997	504	2230	3530	1102	2315		Chongqing	Chongqing	2043	2087	0	2301	1676	2023	1328	463	1810	3381	1398
Fujian	Fuzhou	52763	59.6		Fujian	Fuzhou	1196	2334	2301	0	3065	1588	1860	1838	1915	3472	1649	1013	985	3303	1174	622	3230	2925	3235	3281	2389	1837	1180	2521	2805	2197	4957	2477	979		Fujian	Fuzhou	1196	2334	2301	0	3065	1588	1860	1838	1915	3472	1649
Gansu	Lanzhou	21978	38.75		Gansu	Lanzhou	1832	1811	1676	3065	0	2787	3059	2139	1599	3099	1187	1723	2081	1144	1882	2088	2857	2552	468	216	676	1853	2185	1327	1172	1948	1892	2272	2311		Gansu	Lanzhou	1832	1811	1676	3065	0	2787	3059	2139	1599	3099	1187
Guangdong	Guangzhou	54095	67.4		Guangdong	Guangzhou	1829	2294	2023	1588	2787	0	1314	1560	2017	3588	1605	1069	707	2962	1804	1022	3346	3041	2957	3003	2111	2156	1810	2243	2527	2436	4679	2199	1609		Guangdong	Guangzhou	1829	2294	2023	1588	2787	0	1314	1560	2017	3588	1605
Guangxi	Nanning	27952	43.53		Guangxi	Nanning	2210	2566	1328	1860	3059	1314	0	865	2289	3860	1877	1341	979	3234	2076	1294	3618	3313	3229	3275	2383	2428	2082	2515	1832	2708	4951	1504	1881		Guangxi	Nanning	2210	2566	1328	1860	3059	1314	0	865	2289	3860	1877
Guizhou	Guiyang	19710	36.41		Guizhou	Guiyang	2076	2539	463	1838	2139	1560	865	0	2262	3833	1850	1314	956	3100	2054	1272	3591	3286	2309	2355	1809	2516	2053	2460	967	2681	3993	639	1852		Guizhou	Guiyang	2076	2539	463	1838	2139	1560	865	0	2262	3833	1850
Hebei	Shijiazhuang	36584	46.8		Hebei	Shijiazhuang	914	277	1810	1915	1599	2017	2289	2262	0	1673	412	948	1310	871	964	1293	1431	1126	1547	1815	923	301	1267	231	1765	419	3491	2901	1393		Hebei	Shijiazhuang	914	277	1810	1915	1599	2017	2289	2262	0	1673	412
Heilongjiang	Harbin	35711	56.9		Heilongjiang	Harbin	2248	1288	3381	3472	3099	3588	3860	3833	1673	0	2085	2519	2881	1955	2298	2698	242	547	2631	3386	2453	1635	2601	1802	3336	1275	5062	4472	2727		Heilongjiang	Harbin	2248	1288	3381	3472	3099	3588	3860	3833	1673	0	2085
Henan	Zhengzhou	31499	42.43		Henan	Zhengzhou	645	689	1398	1649	1187	1605	1877	1850	412	2085	0	536	898	1362	695	927	1843	1538	1357	1403	511	666	998	577	1353	831	3079	2489	1124		Henan	Zhengzhou	645	689	1398	1649	1187	1605	1877	1850	412	2085	0
Hubei	Wuhan	38572	53.5		Hubei	Wuchang	1181	1225	1233	1013	1723	1069	1341	1314	948	2519	536	0	362	1898	1231	391	2277	1972	1893	1939	1047	1202	1235	1179	1737	1367	3615	1953	1202		Hubei	Wuchang	1181	1225	1233	1013	1723	1069	1341	1314	948	2519	536
Hunan	Changsha	33480	46.65		Hunan	Changsha	1226	1587	1419	985	2081	707	979	956	1310	2881	898	362	0	2256	1201	419	2639	2334	2251	2297	1405	1564	1207	1537	1923	1729	3973	1595	1006		Hunan	Changsha	1226	1587	1419	985	2081	707	979	956	1310	2881	898
Inner Mongolia	Hohehot	63886	57.74		Inner Mongolia	Hohehot	1777	667	2637	3303	1144	2962	3234	3100	871	1955	1362	1898	2256	0	1827	2674	1713	1408	676	1360	1291	1164	2130	640	2133	804	3036	3233	2256		Inner Mongolia	Hohehot	1777	667	2637	3303	1144	2962	3234	3100	871	1955	1362
Jiangsu	Nanjing	68347	63		Jiangsu	Nanjing	312	1160	2093	1174	1882	1804	2076	2054	964	2298	695	1231	1201	1827	0	838	2056	1751	2052	2098	1206	663	303	1195	2048	1023	3774	2693	429		Jiangsu	Nanjing	312	1160	2093	1174	1882	1804	2076	2054	964	2298	695
Jiangxi	Nanchang	28800	47.51		Jiangxi	Nanchang	478	1449	1735	622	2088	1022	1294	1272	1293	2698	927	391	419	2674	838	0	2456	2151	2258	2304	1412	1137	844	1544	2239	1444	4391	1911	643		Jiangxi	Nanchang	478	1449	1735	622	2088	1022	1294	1272	1293	2698	927
Jilin	Changchun	43415	53.7		Jilin	Changchun	2006	1046	3139	3230	2857	3346	3618	3591	1431	242	1843	2277	2639	1713	2056	2456	0	305	2389	3144	2211	1393	2359	1560	3094	1033	4820	4230	2485		Jilin	Changchun	2006	1046	3139	3230	2857	3346	3618	3591	1431	242	1843
Liaoning	Shenyang	56649	65.65		Liaoning	Shenyang	1701	741	2834	2925	2552	3041	3313	3286	1126	547	1538	1972	2334	1408	1751	2151	305	0	2084	2839	1906	1088	2054	1255	2789	728	4515	3925	2180		Liaoning	Shenyang	1701	741	2834	2925	2552	3041	3313	3286	1126	547	1538
Ningxia	Yinchuan	36394	50.67		Ningxia	Yinchuan	2002	1343	1846	3235	468	2957	3229	2309	1547	2631	1357	1893	2251	676	2052	2258	2389	2084	0	684	846	1840	2355	1316	1342	1480	2008	2442	2481		Ningxia	Yinchuan	2002	1343	1846	3235	468	2957	3229	2309	1547	2631	1357
Qinghai	Xining	33181	47.44		Qinghai	Xining	2048	2092	1892	3281	216	3003	3275	2355	1815	3386	1403	1939	2297	1360	2098	2304	3144	2839	684	0	892	2069	2401	1543	1388	2235	2108	2488	2527		Qinghai	Xining	2048	2092	1892	3281	216	3003	3275	2355	1815	3386	1403
Shaanxi	Xi'an	38564	50.0207		Shaanxi	Xi'an	1156	1159	1346	2389	676	2111	2383	1809	923	2453	511	1047	1405	1291	1206	1412	2211	1906	846	892	0	1177	1509	651	842	1301	2568	1942	1635		Shaanxi	Xi'an	1156	1159	1346	2389	676	2111	2383	1809	923	2453	511
Shandong	Jinan	51768	52.43		Shandong	Jinan	613	497	2064	1837	1853	2156	2428	2516	301	1635	666	1202	1564	1164	663	1137	1393	1088	1840	2069	1177	0	966	532	2019	360	3745	3119	1092		Shandong	Jinan	613	497	2064	1837	1853	2156	2428	2516	301	1635	666
Shanghai	Shanghai	85373	89.3		Shanghai	Shanghai	615	1463	2516	1180	2185	1810	2082	2053	1267	2601	998	1235	1207	2130	303	844	2359	2054	2355	2401	1509	966	0	1498	2351	1326	4077	2699	201		Shanghai	Shanghai	615	1463	2516	1180	2185	1810	2082	2053	1267	2601	998
Shanxi	Taiyuan	33628	51.26		Shanxi	Taiyuan	1145	508	1997	2521	1327	2243	2515	2460	231	1802	577	1179	1537	640	1195	1544	1560	1255	1316	1543	651	532	1498	0	1493	650	3219	2593	1624		Shanxi	Taiyuan	1145	508	1997	2521	1327	2243	2515	2460	231	1802	577
Sichuan	Chengdu	29608	43.53		Sichuan	Chengdu	1998	2042	504	2805	1172	2527	1832	967	1765	3336	1353	1737	1923	2133	2048	2239	3094	2789	1342	1388	842	2019	2351	1493	0	2185	3026	1100	2552		Sichuan	Chengdu	1998	2042	504	2805	1172	2527	1832	967	1765	3336	1353
Tianjin	Tianjin	93173	81.55		Tianjin	Tianjin	973	137	2230	2197	1948	2436	2708	2681	419	1275	831	1367	1729	804	1023	1444	1033	728	1480	2235	1301	360	1326	650	2185	0	3911	3320	1452		Tianjin	Tianjin	973	137	2230	2197	1948	2436	2708	2681	419	1275	831
Xinjiang	Urumchi	33796	43.98		Xinjiang	Urumchi	3724	3768	3530	4957	1892	4679	4951	3993	3491	5062	3079	3615	3973	3036	3774	4391	4820	4515	2008	2108	2568	3745	4077	3219	3026	3911	0	4126	4065		Xinjiang	Urumchi	3724	3768	3530	4957	1892	4679	4951	3993	3491	5062	3079
Yunnan	Kunming	22195	39.31		Yunnan	Kunming	3098	3178	1102	2477	2272	2199	1504	639	2901	4472	2489	1953	1595	3233	2693	1911	4230	3925	2442	2488	1942	3119	2699	2593	1100	3320	4126	0	2498		Yunnan	Kunming	3098	3178	1102	2477	2272	2199	1504	639	2901	4472	2489
Zhejiang	Hangzhou	63374	63.2		Zhejiang	Hangzhou	451	1589	2315	979	2311	1609	1881	1852	1393	2727	1124	1202	1006	2256	429	643	2485	2180	2481	2527	1635	1092	201	1624	2552	1452	4065	2498	0		Zhejiang	Hangzhou	451	1589	2315	979	2311	1609	1881	1852	1393	2727	1124
[truncated: 18 more columns]

## Sheet: Regression
SUMMARY OUTPUT
Regression statistic
Multiple R	0.945701
R Square	0.894351
Adjusted R Square	0.890438
Standard error	4.45515
Sample size	29
ANOVA
	df	SS	MS	F	Significance F
Regressive	1	4536.6	4536.6	228.563	1.06396e-14
Residual	27	535.906	19.8484
Total	28	5072.51
	Coefficients	Standard error	t Stat	P-value	Lower 95%	Upper 95%	Lower 95%	Upper 95%
Intercept	26.1393	2.05325	12.7307	6.3417e-13	21.9264	30.3523	21.9264	30.3523
GRP（yuan）	0.000638843	4.22563e-05	15.1183	1.06396e-14	0.00055214	0.000725545	0.00055214	0.000725545
RESIDUAL OUTPUT					PROBABILITY OUTPUT
Rank	Predicted_Level of urbanization	Residuals	Standardized residuals		Percent rank	Level of urbanization
1	44.5329	1.96711	0.449638		1.72414	36.41
2	82.0221	4.17791	0.954978	0.505339	5.17241	38.75
3	50.9993	5.98074	1.36707	0.41209	8.62069	39.31
4	59.8466	-0.246587	-0.0563645	-1.42343	12.069	42.43
5	40.1798	-1.42982	-0.326825	-0.27046	15.5172	43.53
6	60.6975	6.70247	1.53204	1.85886	18.9655	43.53
7	43.9963	-0.466262	-0.106577	-1.63862	22.4138	43.98
8	38.7309	-2.32092	-0.530512	-0.423934	25.8621	46.5
9	49.5108	-2.71075	-0.619618	-0.0891069	29.3103	46.65
10	48.953	7.94696	1.8165	2.43612	32.7586	46.8
11	46.2622	-3.83224	-0.875965	-2.69247	36.2069	47.44
12	50.7808	2.71923	0.621556	1.49752	39.6552	47.51
13	47.5278	-0.877784	-0.200642	-0.822198	43.1034	50.0207
14	66.9524	-9.21243	-2.10576	-1.90512	46.5517	50.67
15	69.8023	-6.80231	-1.55486	0.550901	50	51.26
16	44.538	2.972	0.679334	2.23419	53.4483	52.43
17	53.8747	-0.174686	-0.0399294	-0.719263	56.8966	53.5
18	62.3291	3.32087	0.759078	0.799008	60.3448	53.7
19	49.3894	1.28063	0.292724	-0.466355	63.7931	56.9
20	47.3368	0.10323	0.0235961	-0.269127	67.2414	56.98
21	50.7757	-0.754986	-0.172573	-0.196169	70.6897	57.74
22	59.2109	-6.78094	-1.54997	-1.3774	74.1379	59.6
23	80.6792	8.62075	1.97052	3.52049	77.5862	63
24	47.6223	3.63767	0.831491	-1.13902	81.0345	63.2
25	45.0542	-1.52419	-0.348395	-1.17989	84.4828	65.65
26	85.6622	-4.11222	-0.939963	-0.591568	87.931	67.4
27	47.7297	-3.74966	-0.85709	0.0828736	91.3793	81.55
28	40.3184	-1.00844	-0.230508	0.626581	94.8276	86.2
29	66.6253	-3.42535	-0.782959	-0.552451	98.2759	89.3
					Durbin-Watson statistic
			28	53.3992	1.90711

## Sheet: Three-step method
Region	City	Residuals	Standardized Residuals	Distance Matrix	City	Hefei	Beijing	Chongqing	Fuzhou	Lanzhou	Guangzhou	Nanning	Guiyang	Shijiazhuang	Harbin	Zhengzhou	Wuhan	Changsha	Hohehot	Nanjing	Nanchang	Changchun	Shenyang	Yinchuan	Xining	Xi'an	Jinan	Shanghai	Taiyuan	Chengdu	Tianjin	Urumchi	Kunming	Hangzhou		e	eeTWe	(n-1)We
Anhui	Hefei	1.96711	0.449638		Hefei	0	1074	2043	1196	1832	1829	2210	2076	914	2248	645	1181	1226	1777	312	478	2006	1701	2002	2048	1156	613	615	1145	1998	973	3724	3098	451		0.449638	-0.0411379	-0.226376
Beijing	Beijing	4.17791	0.954978		Beijing	1074	0	2087	2334	1811	2294	2566	2539	277	1288	689	1225	1587	667	1160	1449	1046	741	1343	2092	1159	497	1463	508	2042	137	3768	3178	1589		0.954978	-0.087372	-0.504832
Chongqing	Chongqing	5.98074	1.36707		Chongqing	2043	2087	0	2301	1676	2023	1328	463	1810	3381	1398	1233	1419	2637	2093	1735	3139	2834	1846	1892	1346	2064	2516	1997	504	2230	3530	1102	2315		1.36707	-0.125075	-0.106099
Fujian	Fuzhou	-0.246587	-0.0563645		Fuzhou	1196	2334	2301	0	3065	1588	1860	1838	1915	3472	1649	1013	985	3303	1174	622	3230	2925	3235	3281	2389	1837	1180	2521	2805	2197	4957	2477	979		-0.0563645	0.00515685	0.0405036
Gansu	Lanzhou	-1.42982	-0.326825		Lanzhou	1832	1811	1676	3065	0	2787	3059	2139	1599	3099	1187	1723	2081	1144	1882	2088	2857	2552	468	216	676	1853	2185	1327	1172	1948	1892	2272	2311		-0.326825	0.0299015	-0.0443735
Guangdong	Guangzhou	6.70247	1.53204		Guangzhou	1829	2294	2023	1588	2787	0	1314	1560	2017	3588	1605	1069	707	2962	1804	1022	3346	3041	2957	3003	2111	2156	1810	2243	2527	2436	4679	2199	1609		1.53204	-0.140168	-0.0217153
Guangxi	Nanning	-0.466262	-0.106577		Nanning	2210	2566	1328	1860	3059	1314	0	865	2289	3860	1877	1341	979	3234	2076	1294	3618	3313	3229	3275	2383	2428	2082	2515	1832	2708	4951	1504	1881		-0.106577	0.00975087	0.0328862
Guizhou	Guiyang	-2.32092	-0.530512		Guiyang	2076	2539	463	1838	2139	1560	865	0	2262	3833	1850	1314	956	3100	2054	1272	3591	3286	2309	2355	1809	2516	2053	2460	967	2681	3993	639	1852		-0.530512	0.0485371	0.113055
Hebei	Shijiazhuang	-2.71075	-0.619618		Shijiazhuang	914	277	1810	1915	1599	2017	2289	2262	0	1673	412	948	1310	871	964	1293	1431	1126	1547	1815	923	301	1267	231	1765	419	3491	2901	1393		-0.619618	0.0566896	-0.0784694
Heilongjiang	Harbin	7.94696	1.8165		Harbin	2248	1288	3381	3472	3099	3588	3860	3833	1673	0	2085	2519	2881	1955	2298	2698	242	547	2631	3386	2453	1635	2601	1802	3336	1275	5062	4472	2727		1.8165	-0.166194	-0.0194902
Henan	Zhengzhou	-3.83224	-0.875965		Zhengzhou	645	689	1398	1649	1187	1605	1877	1850	412	2085	0	536	898	1362	695	927	1843	1538	1357	1403	511	666	998	577	1353	831	3079	2489	1124		-0.875965	0.0801431	-0.0171534
Hubei	Wuhan	2.71923	0.621556		Wuhan	1181	1225	1233	1013	1723	1069	1341	1314	948	2519	536	0	362	1898	1231	391	2277	1972	1893	1939	1047	1202	1235	1179	1737	1367	3615	1953	1202		0.621556	-0.0568669	-0.0131851
Hunan	Changsha	-0.877784	-0.200642		Changsha	1226	1587	1419	985	2081	707	979	956	1310	2881	898	362	0	2256	1201	419	2639	2334	2251	2297	1405	1564	1207	1537	1923	1729	3973	1595	1006		-0.200642	0.018357	0.140523
Inner Mongolia	Hohehot	-9.21243	-2.10576		Hohehot	1777	667	2637	3303	1144	2962	3234	3100	871	1955	1362	1898	2256	0	1827	2674	1713	1408	676	1360	1291	1164	2130	640	2133	804	3036	3233	2256		-2.10576	0.192658	0.049892
Jiangsu	Nanjing	-6.80231	-1.55486		Nanjing	312	1160	2093	1174	1882	1804	2076	2054	964	2298	695	1231	1201	1827	0	838	2056	1751	2052	2098	1206	663	303	1195	2048	1023	3774	2693	429		-1.55486	0.142256	0.185813
Jiangxi	Nanchang	2.972	0.679334		Nanchang	478	1449	1735	622	2088	1022	1294	1272	1293	2698	927	391	419	2674	838	0	2456	2151	2258	2304	1412	1137	844	1544	2239	1444	4391	1911	643		0.679334	-0.062153	0.0169634
Jilin	Changchun	-0.174686	-0.0399294		Changchun	2006	1046	3139	3230	2857	3346	3618	3591	1431	242	1843	2277	2639	1713	2056	2456	0	305	2389	3144	2211	1393	2359	1560	3094	1033	4820	4230	2485		-0.0399294	0.00365319	0.357274
Liaoning	Shenyang	3.32087	0.759078		Shenyang	1701	741	2834	2925	2552	3041	3313	3286	1126	547	1538	1972	2334	1408	1751	2151	305	0	2084	2839	1906	1088	2054	1255	2789	728	4515	3925	2180		0.759078	-0.0694489	0.0294242
Ningxia	Yinchuan	1.28063	0.292724		Yinchuan	2002	1343	1846	3235	468	2957	3229	2309	1547	2631	1357	1893	2251	676	2052	2258	2389	2084	0	684	846	1840	2355	1316	1342	1480	2008	2442	2481		0.292724	-0.0267816	-0.151193
Qinghai	Xining	0.10323	0.0235961		Xining	2048	2092	1892	3281	216	3003	3275	2355	1815	3386	1403	1939	2297	1360	2098	2304	3144	2839	684	0	892	2069	2401	1543	1388	2235	2108	2488	2527		0.0235961	-0.00215883	-0.108999
Shaanxi	Xi'an	-0.754986	-0.172573		Xi'an	1156	1159	1346	2389	676	2111	2383	1809	923	2453	511	1047	1405	1291	1206	1412	2211	1906	846	892	0	1177	1509	651	842	1301	2568	1942	1635		-0.172573	0.0157889	-0.0699472
Shandong	Jinan	-6.78094	-1.54997		Jinan	613	497	2064	1837	1853	2156	2428	2516	301	1635	666	1202	1564	1164	663	1137	1393	1088	1840	2069	1177	0	966	532	2019	360	3745	3119	1092		-1.54997	0.141809	-0.0610257
Shanghai	Shanghai	8.62075	1.97052		Shanghai	615	1463	2516	1180	2185	1810	2082	2053	1267	2601	998	1235	1207	2130	303	844	2359	2054	2355	2401	1509	966	0	1498	2351	1326	4077	2699	201		1.97052	-0.180285	-0.404906
Shanxi	Taiyuan	3.63767	0.831491		Taiyuan	1145	508	1997	2521	1327	2243	2515	2460	231	1802	577	1179	1537	640	1195	1544	1560	1255	1316	1543	651	532	1498	0	1493	650	3219	2593	1624		0.831491	-0.0760741	-0.328933
Sichuan	Chengdu	-1.52419	-0.348395		Chengdu	1998	2042	504	2805	1172	2527	1832	967	1765	3336	1353	1737	1923	2133	2048	2239	3094	2789	1342	1388	842	2019	2351	1493	0	2185	3026	1100	2552		-0.348395	0.0318751	0.0511063
Tianjin	Tianjin	-4.11222	-0.939963		Tianjin	973	137	2230	2197	1948	2436	2708	2681	419	1275	831	1367	1729	804	1023	1444	1033	728	1480	2235	1301	360	1326	650	2185	0	3911	3320	1452		-0.939963	0.0859983	0.104871
Xinjiang	Urumchi	-3.74966	-0.85709		Urumchi	3724	3768	3530	4957	1892	4679	4951	3993	3491	5062	3079	3615	3973	3036	3774	4391	4820	4515	2008	2108	2568	3745	4077	3219	3026	3911	0	4126	4065		-0.85709	0.0784161	-0.00928453
Yunnan	Kunming	-1.00844	-0.230508		Kunming	3098	3178	1102	2477	2272	2199	1504	639	2901	4472	2489	1953	1595	3233	2693	1911	4230	3925	2442	2488	1942	3119	2699	2593	1100	3320	4126	0	2498		-0.230508	0.0210895	0.00588552
Zhejiang	Hangzhou	-3.42535	-0.782959		Hangzhou	451	1589	2315	979	2311	1609	1881	1852	1393	2727	1124	1202	1006	2256	429	643	2485	2180	2481	2527	1635	1092	201	1624	2552	1452	4065	2498	0		-0.782959	0.0716338	0.312186
	Average	3.18519e-15	6.96761e-16
	Stdev	4.37487	1	V		Hefei	Beijing	Chongqing	Fuzhou	Lanzhou	Guangzhou	Nanning	Guiyang	Shijiazhuang	Harbin	Zhengzhou	Wuhan	Changsha	Hohehot	Nanjing	Nanchang	Changchun	Shenyang	Yinchuan	Xining	Xi'an	Jinan	Shanghai	Taiyuan	Chengdu	Tianjin	Urumchi	Kunming	Hangzhou
					Hefei	0	0.000931099	0.000489476	0.00083612	0.000545852	0.000546747	0.000452489	0.000481696	0.00109409	0.00044484	0.00155039	0.00084674	0.000815661	0.000562746	0.00320513	0.00209205	0.000498504	0.000587889	0.0004995	0.000488281	0.000865052	0.00163132	0.00162602	0.000873362	0.000500501	0.00102775	0.000268528	0.000322789	0.00221729
	SAI(Moran's I)	-0.0914911			Beijing	0.000931099	0	0.000479157	0.000428449	0.000552181	0.00043592	0.000389712	0.000393856	0.00361011	0.000776398	0.00145138	0.000816327	0.00063012	0.00149925	0.000862069	0.000690131	0.000956023	0.00134953	0.000744602	0.000478011	0.000862813	0.00201207	0.000683527	0.0019685	0.000489716	0.00729927	0.000265393	0.000314663	0.000629327
	RCI	2.18298			Chongqing	0.000489476	0.000479157	0	0.000434594	0.000596659	0.000494315	0.000753012	0.00215983	0.000552486	0.00029577	0.000715308	0.00081103	0.000704722	0.000379219	0.000477783	0.000576369	0.000318573	0.000352858	0.000541712	0.000528541	0.000742942	0.000484496	0.000397456	0.000500751	0.00198413	0.00044843	0.000283286	0.000907441	0.000431965
					Fuzhou	0.00083612	0.000428449	0.000434594	0	0.000326264	0.000629723	0.000537634	0.00054407	0.000522193	0.000288018	0.000606428	0.000987167	0.00101523	0.000302755	0.000851789	0.00160772	0.000309598	0.00034188	0.000309119	0.000304785	0.000418585	0.000544366	0.000847458	0.000396668	0.000356506	0.000455166	0.000201735	0.000403714	0.00102145
					Lanzhou	0.000545852	0.000552181	0.000596659	0.000326264	0	0.000358809	0.000326904	0.000467508	0.000625391	0.000322685	0.00084246	0.000580383	0.000480538	0.000874126	0.00053135	0.000478927	0.000350018	0.00039185	0.00213675	0.00462963	0.00147929	0.000539665	0.000457666	0.00075358	0.000853242	0.000513347	0.000528541	0.000440141	0.000432713
					Guangzhou	0.000546747	0.00043592	0.000494315	0.000629723	0.000358809	0	0.000761035	0.000641026	0.000495786	0.000278707	0.000623053	0.000935454	0.00141443	0.00033761	0.000554324	0.000978474	0.000298864	0.000328839	0.000338181	0.000333	0.000473709	0.000463822	0.000552486	0.000445831	0.000395726	0.000410509	0.000213721	0.000454752	0.000621504
					Nanning	0.000452489	0.000389712	0.000753012	0.000537634	0.000326904	0.000761035	0	0.00115607	0.000436872	0.000259067	0.000532765	0.000745712	0.00102145	0.000309215	0.000481696	0.000772798	0.000276396	0.000301841	0.000309693	0.000305344	0.000419639	0.000411862	0.000480307	0.000397614	0.000545852	0.000369276	0.000201979	0.000664894	0.000531632
					Guiyang	0.000481696	0.000393856	0.00215983	0.00054407	0.000467508	0.000641026	0.00115607	0	0.000442087	0.000260892	0.000540541	0.000761035	0.00104603	0.000322581	0.000486855	0.000786164	0.000278474	0.000304321	0.000433088	0.000424628	0.000552792	0.000397456	0.000487092	0.000406504	0.00103413	0.000372995	0.000250438	0.00156495	0.000539957
					Shijiazhuang	0.00109409	0.00361011	0.000552486	0.000522193	0.000625391	0.000495786	0.000436872	0.000442087	0	0.000597729	0.00242718	0.00105485	0.000763359	0.00114811	0.00103734	0.000773395	0.000698812	0.000888099	0.000646412	0.000550964	0.00108342	0.00332226	0.000789266	0.004329	0.000566572	0.00238663	0.000286451	0.000344709	0.000717875
					Harbin	0.00044484	0.000776398	0.00029577	0.000288018	0.000322685	0.000278707	0.000259067	0.000260892	0.000597729	0	0.000479616	0.000396983	0.000347102	0.000511509	0.000435161	0.000370645	0.00413223	0.00182815	0.000380084	0.000295334	0.000407664	0.000611621	0.000384468	0.000554939	0.00029976	0.000784314	0.00019755	0.000223614	0.000366703
					Zhengzhou	0.00155039	0.00145138	0.000715308	0.000606428	0.00084246	0.000623053	0.000532765	0.000540541	0.00242718	0.000479616	0	0.00186567	0.00111359	0.000734214	0.00143885	0.00107875	0.000542594	0.000650195	0.00073692	0.000712758	0.00195695	0.0015015	0.001002	0.0017331	0.000739098	0.00120337	0.000324781	0.000401768	0.00088968
					Wuhan	0.00084674	0.000816327	0.00081103	0.000987167	0.000580383	0.000935454	0.000745712	0.000761035	0.00105485	0.000396983	0.00186567	0	0.00276243	0.00052687	0.000812348	0.00255754	0.000439174	0.000507099	0.000528262	0.00051573	0.00095511	0.000831947	0.000809717	0.000848176	0.000575705	0.000731529	0.000276625	0.000512033	0.000831947
					Changsha	0.000815661	0.00063012	0.000704722	0.00101523	0.000480538	0.00141443	0.00102145	0.00104603	0.000763359	0.000347102	0.00111359	0.00276243	0	0.000443262	0.000832639	0.00238663	0.000378931	0.000428449	0.000444247	0.00043535	0.000711744	0.000639386	0.0008285	0.000650618	0.000520021	0.000578369	0.000251699	0.000626959	0.000994036
					Hohehot	0.000562746	0.00149925	0.000379219	0.000302755	0.000874126	0.00033761	0.000309215	0.000322581	0.00114811	0.000511509	0.000734214	0.00052687	0.000443262	0	0.000547345	0.000373972	0.000583771	0.000710227	0.00147929	0.000735294	0.000774593	0.000859107	0.000469484	0.0015625	0.000468823	0.00124378	0.000329381	0.00030931	0.000443262
					Nanjing	0.00320513	0.000862069	0.000477783	0.000851789	0.00053135	0.000554324	0.000481696	0.000486855	0.00103734	0.000435161	0.00143885	0.000812348	0.000832639	0.000547345	0	0.00119332	0.000486381	0.000571102	0.000487329	0.000476644	0.000829187	0.0015083	0.00330033	0.00083682	0.000488281	0.000977517	0.000264971	0.000371333	0.002331
					Nanchang	0.00209205	0.000690131	0.000576369	0.00160772	0.000478927	0.000978474	0.000772798	0.000786164	0.000773395	0.000370645	0.00107875	0.00255754	0.00238663	0.000373972	0.00119332	0	0.000407166	0.0004649	0.00044287	0.000434028	0.000708215	0.000879507	0.00118483	0.000647668	0.000446628	0.000692521	0.000227739	0.000523286	0.00155521
					Changchun	0.000498504	0.000956023	0.000318573	0.000309598	0.000350018	0.000298864	0.000276396	0.000278474	0.000698812	0.00413223	0.000542594	0.000439174	0.000378931	0.000583771	0.000486381	0.000407166	0	0.00327869	0.000418585	0.000318066	0.000452284	0.000717875	0.000423908	0.000641026	0.000323206	0.000968054	0.000207469	0.000236407	0.000402414
					Shenyang	0.000587889	0.00134953	0.000352858	0.00034188	0.00039185	0.000328839	0.000301841	0.000304321	0.000888099	0.00182815	0.000650195	0.000507099	0.000428449	0.000710227	0.000571102	0.0004649	0.00327869	0	0.000479846	0.000352237	0.000524659	0.000919118	0.000486855	0.000796813	0.000358551	0.00137363	0.000221484	0.000254777	0.000458716
					Yinchuan	0.0004995	0.000744602	0.000541712	0.000309119	0.00213675	0.000338181	0.000309693	0.000433088	0.000646412	0.000380084	0.00073692	0.000528262	0.000444247	0.00147929	0.000487329	0.00044287	0.000418585	0.000479846	0	0.00146199	0.00118203	0.000543478	0.000424628	0.000759878	0.000745156	0.000675676	0.000498008	0.0004095	0.000403063
					Xining	0.000488281	0.000478011	0.000528541	0.000304785	0.00462963	0.000333	0.000305344	0.000424628	0.000550964	0.000295334	0.000712758	0.00051573	0.00043535	0.000735294	0.000476644	0.000434028	0.000318066	0.000352237	0.00146199	0	0.00112108	0.000483325	0.000416493	0.000648088	0.000720461	0.000447427	0.000474383	0.000401929	0.000395726
					Xi'an	0.000865052	0.000862813	0.000742942	0.000418585	0.00147929	0.000473709	0.000419639	0.000552792	0.00108342	0.000407664	0.00195695	0.00095511	0.000711744	0.000774593	0.000829187	0.000708215	0.000452284	0.000524659	0.00118203	0.00112108	0	0.000849618	0.000662691	0.0015361	0.00118765	0.00076864	0.000389408	0.000514933	0.000611621
					Jinan	0.00163132	0.00201207	0.000484496	0.000544366	0.000539665	0.000463822	0.000411862	0.000397456	0.00332226	0.000611621	0.0015015	0.000831947	0.000639386	0.000859107	0.0015083	0.000879507	0.000717875	0.000919118	0.000543478	0.000483325	0.000849618	0	0.0010352	0.0018797	0.000495295	0.00277778	0.000267023	0.000320616	0.000915751
					Shanghai	0.00162602	0.000683527	0.000397456	0.000847458	0.000457666	0.000552486	0.000480307	0.000487092	0.000789266	0.000384468	0.001002	0.000809717	0.0008285	0.000469484	0.00330033	0.00118483	0.000423908	0.000486855	0.000424628	0.000416493	0.000662691	0.0010352	0	0.000667557	0.000425351	0.000754148	0.000245278	0.000370508	0.00497512
					Taiyuan	0.000873362	0.0019685	0.000500751	0.000396668	0.00075358	0.000445831	0.000397614	0.000406504	0.004329	0.000554939	0.0017331	0.000848176	0.000650618	0.0015625	0.00083682	0.000647668	0.000641026	0.000796813	0.000759878	0.000648088	0.0015361	0.0018797	0.000667557	0	0.000669792	0.00153846	0.000310655	0.000385654	0.000615764
					Chengdu	0.000500501	0.000489716	0.00198413	0.000356506	0.000853242	0.000395726	0.000545852	0.00103413	0.000566572	0.00029976	0.000739098	0.000575705	0.000520021	0.000468823	0.000488281	0.000446628	0.000323206	0.000358551	0.000745156	0.000720461	0.00118765	0.000495295	0.000425351	0.000669792	0	0.000457666	0.000330469	0.000909091	0.00039185
					Tianjin	0.00102775	0.00729927	0.00044843	0.000455166	0.000513347	0.000410509	0.000369276	0.000372995	0.00238663	0.000784314	0.00120337	0.000731529	0.000578369	0.00124378	0.000977517	0.000692521	0.000968054	0.00137363	0.000675676	0.000447427	0.00076864	0.00277778	0.000754148	0.00153846	0.000457666	0	0.000255689	0.000301205	0.000688705
					Urumchi	0.000268528	0.000265393	0.000283286	0.000201735	0.000528541	0.000213721	0.000201979	0.000250438	0.000286451	0.00019755	0.000324781	0.000276625	0.000251699	0.000329381	0.000264971	0.000227739	0.000207469	0.000221484	0.000498008	0.000474383	0.000389408	0.000267023	0.000245278	0.000310655	0.000330469	0.000255689	0	0.000242365	0.000246002
					Kunming	0.000322789	0.000314663	0.000907441	0.000403714	0.000440141	0.000454752	0.000664894	0.00156495	0.000344709	0.000223614	0.000401768	0.000512033	0.000626959	0.00030931	0.000371333	0.000523286	0.000236407	0.000254777	0.0004095	0.000401929	0.000514933	0.000320616	0.000370508	0.000385654	0.000909091	0.000301205	0.000242365	0	0.00040032
					Hangzhou	0.00221729	0.000629327	0.000431965	0.00102145	0.000432713	0.000621504	0.000531632	0.000539957	0.000717875	0.000366703	0.00088968	0.000831947	0.000994036	0.000443262	0.002331	0.00155521	0.000402414	0.000458716	0.000403063	0.000395726	0.000611621	0.000915751	0.00497512	0.000615764	0.00039185	0.000688705	0.000246002	0.00040032	0
																																		0.629624
				W		Hefei	Beijing	Chongqing	Fuzhou	Lanzhou	Guangzhou	Nanning	Guiyang	Shijiazhuang	Harbin	Zhengzhou	Wuhan	Changsha	Hohehot	Nanjing	Nanchang	Changchun	Shenyang	Yinchuan	Xining	Xi'an	Jinan	Shanghai	Taiyuan	Chengdu	Tianjin	Urumchi	Kunming	Hangzhou
					Hefei	0	0.00147882	0.00077741	0.00132797	0.000866948	0.00086837	0.000718665	0.000765053	0.00173769	0.000706516	0.0024624	0.00134483	0.00129547	0.000893781	0.00509054	0.0033227	0.000791749	0.000933715	0.000793331	0.000775512	0.00137392	0.00259094	0.00258252	0.00138712	0.000794919	0.00163232	0.00042649	0.000512669	0.00352162
					Beijing	0.00147882	0	0.00076102	0.000680484	0.000877001	0.000692349	0.000618959	0.000625541	0.00573375	0.00123311	0.00230515	0.00129653	0.00100079	0.00238118	0.00136918	0.0010961	0.0015184	0.00214339	0.00118261	0.000759201	0.00137036	0.00319567	0.00108561	0.00312647	0.000777791	0.0115931	0.00042151	0.000499764	0.000999527
					Chongqing	0.00077741	0.00076102	0	0.000690243	0.000947643	0.000785096	0.00119597	0.00343034	0.000877486	0.000469757	0.00113609	0.00128812	0.00111927	0.000602294	0.000758839	0.000915417	0.000505973	0.000560427	0.000860373	0.000839455	0.00117998	0.0007695	0.00063126	0.000795317	0.00315129	0.000712219	0.000449929	0.00144124	0.000686069
					Fuzhou	0.00132797	0.000680484	0.000690243	0	0.000518189	0.00100016	0.000853897	0.000864118	0.000829373	0.000457445	0.000963159	0.00156787	0.00161244	0.00048085	0.00135285	0.00255345	0.000491718	0.000542991	0.000490958	0.000484075	0.000664818	0.000864588	0.00134597	0.000630008	0.000566221	0.000722917	0.000320405	0.000641199	0.00162232
					Lanzhou	0.000866948	0.000877001	0.000947643	0.000518189	0	0.000569878	0.000519205	0.000742519	0.000993276	0.000512504	0.00133804	0.000921793	0.000763214	0.00138833	0.000843916	0.000760656	0.000555915	0.000622355	0.00339369	0.007353	0.00234948	0.000857123	0.000726887	0.00119687	0.00135516	0.000815323	0.000839455	0.000699053	0.000687256
					Guangzhou	0.00086837	0.000692349	0.000785096	0.00100016	0.000569878	0	0.00120871	0.00101811	0.000787431	0.000442656	0.000989563	0.00148573	0.00224646	0.000536208	0.000880404	0.00155406	0.000474671	0.000522279	0.000537115	0.000528887	0.000752368	0.000736665	0.000877486	0.000708091	0.000628512	0.000651991	0.000339442	0.00072226	0.000987103
					Nanning	0.000718665	0.000618959	0.00119597	0.000853897	0.000519205	0.00120871	0	0.00183613	0.000693862	0.000411463	0.000846164	0.00118438	0.00162232	0.00049111	0.000765053	0.00122739	0.000438985	0.000479399	0.00049187	0.000484962	0.000666491	0.000654139	0.000762848	0.000631511	0.000866948	0.000586503	0.000320794	0.00105602	0.000844364
					Guiyang	0.000765053	0.000625541	0.00343034	0.000864118	0.000742519	0.00101811	0.00183613	0	0.000702144	0.000414362	0.000858513	0.00120871	0.00166135	0.000512338	0.000773247	0.00124862	0.000442286	0.000483338	0.000687851	0.000674416	0.000877971	0.00063126	0.000773623	0.00064563	0.00164245	0.000592409	0.000397758	0.00248552	0.000857586
					Shijiazhuang	0.00173769	0.00573375	0.000877486	0.000829373	0.000993276	0.000787431	0.000693862	0.000702144	0	0.000949342	0.00385497	0.00167537	0.0012124	0.00182348	0.00164756	0.00122834	0.00110989	0.00141052	0.00102666	0.000875068	0.00172075	0.00527657	0.00125355	0.00687554	0.000899858	0.00379057	0.000454955	0.000547483	0.00114016
					Harbin	0.000706516	0.00123311	0.000469757	0.000457445	0.000512504	0.000442656	0.000411463	0.000414362	0.000949342	0	0.00076175	0.000630508	0.000551284	0.000812404	0.000691144	0.000588676	0.00656301	0.00290356	0.000603667	0.000469063	0.000647472	0.000971406	0.00061063	0.000881381	0.000476094	0.00124569	0.000313759	0.000355154	0.000582416
					Zhengzhou	0.0024624	0.00230515	0.00113609	0.000963159	0.00133804	0.000989563	0.000846164	0.000858513	0.00385497	0.00076175	0	0.00296315	0.00176865	0.00116612	0.00228525	0.00171332	0.000861774	0.00103267	0.00117041	0.00113204	0.00310812	0.00238476	0.00159143	0.0027526	0.00117387	0.00191125	0.000515833	0.000638107	0.00141303
					Wuhan	0.00134483	0.00129653	0.00128812	0.00156787	0.000921793	0.00148573	0.00118438	0.00120871	0.00167537	0.000630508	0.00296315	0	0.00438743	0.000836801	0.00129021	0.00406202	0.000697518	0.0008054	0.000839012	0.000819107	0.00151695	0.00132134	0.00128603	0.00134712	0.000914363	0.00116185	0.00043935	0.000813236	0.00132134
					Changsha	0.00129547	0.00100079	0.00111927	0.00161244	0.000763214	0.00224646	0.00162232	0.00166135	0.0012124	0.000551284	0.00176865	0.00438743	0	0.000704011	0.00132244	0.00379057	0.000601837	0.000680484	0.000705575	0.000691445	0.00113043	0.0010155	0.00131586	0.00103334	0.000825923	0.000918594	0.000399761	0.000995767	0.00157878
					Hohehot	0.000893781	0.00238118	0.000602294	0.00048085	0.00138833	0.000536208	0.00049111	0.000512338	0.00182348	0.000812404	0.00116612	0.000836801	0.000704011	0	0.000869321	0.00059396	0.000927174	0.00112802	0.00234948	0.00116783	0.00123025	0.00136448	0.000745657	0.00248164	0.000744608	0.00197543	0.000523139	0.000491262	0.000704011
					Nanjing	0.00509054	0.00136918	0.000758839	0.00135285	0.000843916	0.000880404	0.000765053	0.000773247	0.00164756	0.000691144	0.00228525	0.00129021	0.00132244	0.000869321	0	0.00189529	0.000772495	0.000907053	0.000774	0.00075703	0.00131696	0.00239555	0.00524175	0.00132908	0.000775512	0.00155254	0.00042084	0.000589769	0.00370221
					Nanchang	0.0033227	0.0010961	0.000915417	0.00255345	0.000760656	0.00155406	0.00122739	0.00124862	0.00122834	0.000588676	0.00171332	0.00406202	0.00379057	0.00059396	0.00189529	0	0.000646681	0.000738377	0.000703388	0.000689344	0.00112482	0.00139688	0.00188181	0.00102866	0.000709356	0.0010999	0.000361706	0.000831109	0.00247006
					Changchun	0.000791749	0.0015184	0.000505973	0.000491718	0.000555915	0.000474671	0.000438985	0.000442286	0.00110989	0.00656301	0.000861774	0.000697518	0.000601837	0.000927174	0.000772495	0.000646681	0	0.00520737	0.000664818	0.000505168	0.00071834	0.00114016	0.000673272	0.00101811	0.000513332	0.00153751	0.000329512	0.000375473	0.000639134
					Shenyang	0.000933715	0.00214339	0.000560427	0.000542991	0.000622355	0.000522279	0.000479399	0.000483338	0.00141052	0.00290356	0.00103267	0.0008054	0.000680484	0.00112802	0.000907053	0.000738377	0.00520737	0	0.000762116	0.00055944	0.000833289	0.00145979	0.000773247	0.00126554	0.000569469	0.00218166	0.000351772	0.000404649	0.000728555
					Yinchuan	0.000793331	0.00118261	0.000860373	0.000490958	0.00339369	0.000537115	0.00049187	0.000687851	0.00102666	0.000603667	0.00117041	0.000839012	0.000705575	0.00234948	0.000774	0.000703388	0.000664818	0.000762116	0	0.002322	0.00187736	0.000863179	0.000674416	0.00120688	0.00118349	0.00107314	0.000790961	0.000650389	0.000640165
					Xining	0.000775512	0.000759201	0.000839455	0.000484075	0.007353	0.000528887	0.000484962	0.000674416	0.000875068	0.000469063	0.00113204	0.000819107	0.000691445	0.00116783	0.00075703	0.000689344	0.000505168	0.00055944	0.002322	0	0.00178055	0.000767641	0.000661495	0.00102933	0.00114427	0.000710626	0.000753439	0.000638364	0.000628512
					Xi'an	0.00137392	0.00137036	0.00117998	0.000664818	0.00234948	0.000752368	0.000666491	0.000877971	0.00172075	0.000647472	0.00310812	0.00151695	0.00113043	0.00123025	0.00131696	0.00112482	0.00071834	0.000833289	0.00187736	0.00178055	0	0.0013494	0.00105252	0.00243971	0.00188628	0.00122079	0.000618477	0.000817842	0.000971406
					Jinan	0.00259094	0.00319567	0.0007695	0.000864588	0.000857123	0.000736665	0.000654139	0.00063126	0.00527657	0.000971406	0.00238476	0.00132134	0.0010155	0.00136448	0.00239555	0.00139688	0.00114016	0.00145979	0.000863179	0.000767641	0.0013494	0	0.00164415	0.00298543	0.000786651	0.0044118	0.000424099	0.000509217	0.00145444
					Shanghai	0.00258252	0.00108561	0.00063126	0.00134597	0.000726887	0.000877486	0.000762848	0.000773623	0.00125355	0.00061063	0.00159143	0.00128603	0.00131586	0.000745657	0.00524175	0.00188181	0.000673272	0.000773247	0.000674416	0.000661495	0.00105252	0.00164415	0	0.00106025	0.000675563	0.00119777	0.000389563	0.000588458	0.00790174
					Taiyuan	0.00138712	0.00312647	0.000795317	0.000630008	0.00119687	0.000708091	0.000631511	0.00064563	0.00687554	0.000881381	0.0027526	0.00134712	0.00103334	0.00248164	0.00132908	0.00102866	0.00101811	0.00126554	0.00120688	0.00102933	0.00243971	0.00298543	0.00106025	0	0.0010638	0.00244346	0.000493398	0.000612514	0.000977986
					Chengdu	0.000794919	0.000777791	0.00315129	0.000566221	0.00135516	0.000628512	0.000866948	0.00164245	0.000899858	0.000476094	0.00117387	0.000914363	0.000825923	0.000744608	0.000775512	0.000709356	0.000513332	0.000569469	0.00118349	0.00114427	0.00188628	0.000786651	0.000675563	0.0010638	0	0.000726887	0.000524867	0.00144386	0.000622355
					Tianjin	0.00163232	0.0115931	0.000712219	0.000722917	0.000815323	0.000651991	0.000586503	0.000592409	0.00379057	0.00124569	0.00191125	0.00116185	0.000918594	0.00197543	0.00155254	0.0010999	0.00153751	0.00218166	0.00107314	0.000710626	0.00122079	0.0044118	0.00119777	0.00244346	0.000726887	0	0.000406098	0.000478388	0.00109384
					Urumchi	0.00042649	0.00042151	0.000449929	0.000320405	0.000839455	0.000339442	0.000320794	0.000397758	0.000454955	0.000313759	0.000515833	0.00043935	0.000399761	0.000523139	0.00042084	0.000361706	0.000329512	0.000351772	0.000790961	0.000753439	0.000618477	0.000424099	0.000389563	0.000493398	0.000524867	0.000406098	0	0.000384937	0.000390713
					Kunming	0.000512669	0.000499764	0.00144124	0.000641199	0.000699053	0.00072226	0.00105602	0.00248552	0.000547483	0.000355154	0.000638107	0.000813236	0.000995767	0.000491262	0.000589769	0.000831109	0.000375473	0.000404649	0.000650389	0.000638364	0.000817842	0.000509217	0.000588458	0.000612514	0.00144386	0.000478388	0.000384937	0	0.000635808
					Hangzhou	0.00352162	0.000999527	0.000686069	0.00162232	0.000687256	0.000987103	0.000844364	0.000857586	0.00114016	0.000582416	0.00141303	0.00132134	0.00157878	0.000704011	0.00370221	0.00247006	0.000639134	0.000728555	0.000640165	0.000628512	0.000971406	0.00145444	0.00790174	0.000977986	0.000622355	0.00109384	0.000390713	0.000635808	0
																																		1

## Sheet: Moran-Power
Region	City	Residuals	Standardized Residuals		Distance	Hefei	Beijing	Chongqing	Fuzhou	Lanzhou	Guangzhou	Nanning	Guiyang	Shijiazhuang	Harbin	Zhengzhou	Wuhan	Changsha	Hohehot	Nanjing	Nanchang	Changchun	Shenyang	Yinchuan	Xining	Xi'an	Jinan	Shanghai	Taiyuan	Chengdu	Tianjin	Urumchi	Kunming	Hangzhou
Anhui	Hefei	1.96711	0.449638		Hefei	0	1074	2043	1196	1832	1829	2210	2076	914	2248	645	1181	1226	1777	312	478	2006	1701	2002	2048	1156	613	615	1145	1998	973	3724	3098	451
Beijing	Beijing	4.17791	0.954978		Beijing	1074	0	2087	2334	1811	2294	2566	2539	277	1288	689	1225	1587	667	1160	1449	1046	741	1343	2092	1159	497	1463	508	2042	137	3768	3178	1589
Chongqing	Chongqing	5.98074	1.36707		Chongqing	2043	2087	0	2301	1676	2023	1328	463	1810	3381	1398	1233	1419	2637	2093	1735	3139	2834	1846	1892	1346	2064	2516	1997	504	2230	3530	1102	2315
Fujian	Fuzhou	-0.246587	-0.0563645		Fuzhou	1196	2334	2301	0	3065	1588	1860	1838	1915	3472	1649	1013	985	3303	1174	622	3230	2925	3235	3281	2389	1837	1180	2521	2805	2197	4957	2477	979
Gansu	Lanzhou	-1.42982	-0.326825		Lanzhou	1832	1811	1676	3065	0	2787	3059	2139	1599	3099	1187	1723	2081	1144	1882	2088	2857	2552	468	216	676	1853	2185	1327	1172	1948	1892	2272	2311
Guangdong	Guangzhou	6.70247	1.53204		Guangzhou	1829	2294	2023	1588	2787	0	1314	1560	2017	3588	1605	1069	707	2962	1804	1022	3346	3041	2957	3003	2111	2156	1810	2243	2527	2436	4679	2199	1609
Guangxi	Nanning	-0.466262	-0.106577		Nanning	2210	2566	1328	1860	3059	1314	0	865	2289	3860	1877	1341	979	3234	2076	1294	3618	3313	3229	3275	2383	2428	2082	2515	1832	2708	4951	1504	1881
Guizhou	Guiyang	-2.32092	-0.530512		Guiyang	2076	2539	463	1838	2139	1560	865	0	2262	3833	1850	1314	956	3100	2054	1272	3591	3286	2309	2355	1809	2516	2053	2460	967	2681	3993	639	1852
Hebei	Shijiazhuang	-2.71075	-0.619618		Shijiazhuang	914	277	1810	1915	1599	2017	2289	2262	0	1673	412	948	1310	871	964	1293	1431	1126	1547	1815	923	301	1267	231	1765	419	3491	2901	1393
Heilongjiang	Harbin	7.94696	1.8165		Harbin	2248	1288	3381	3472	3099	3588	3860	3833	1673	0	2085	2519	2881	1955	2298	2698	242	547	2631	3386	2453	1635	2601	1802	3336	1275	5062	4472	2727
Henan	Zhengzhou	-3.83224	-0.875965		Zhengzhou	645	689	1398	1649	1187	1605	1877	1850	412	2085	0	536	898	1362	695	927	1843	1538	1357	1403	511	666	998	577	1353	831	3079	2489	1124
Hubei	Wuhan	2.71923	0.621556		Wuhan	1181	1225	1233	1013	1723	1069	1341	1314	948	2519	536	0	362	1898	1231	391	2277	1972	1893	1939	1047	1202	1235	1179	1737	1367	3615	1953	1202
Hunan	Changsha	-0.877784	-0.200642		Changsha	1226	1587	1419	985	2081	707	979	956	1310	2881	898	362	0	2256	1201	419	2639	2334	2251	2297	1405	1564	1207	1537	1923	1729	3973	1595	1006
Inner Mongolia	Hohehot	-9.21243	-2.10576		Hohehot	1777	667	2637	3303	1144	2962	3234	3100	871	1955	1362	1898	2256	0	1827	2674	1713	1408	676	1360	1291	1164	2130	640	2133	804	3036	3233	2256
Jiangsu	Nanjing	-6.80231	-1.55486		Nanjing	312	1160	2093	1174	1882	1804	2076	2054	964	2298	695	1231	1201	1827	0	838	2056	1751	2052	2098	1206	663	303	1195	2048	1023	3774	2693	429
Jiangxi	Nanchang	2.972	0.679334		Nanchang	478	1449	1735	622	2088	1022	1294	1272	1293	2698	927	391	419	2674	838	0	2456	2151	2258	2304	1412	1137	844	1544	2239	1444	4391	1911	643
Jilin	Changchun	-0.174686	-0.0399294		Changchun	2006	1046	3139	3230	2857	3346	3618	3591	1431	242	1843	2277	2639	1713	2056	2456	0	305	2389	3144	2211	1393	2359	1560	3094	1033	4820	4230	2485
Liaoning	Shenyang	3.32087	0.759078		Shenyang	1701	741	2834	2925	2552	3041	3313	3286	1126	547	1538	1972	2334	1408	1751	2151	305	0	2084	2839	1906	1088	2054	1255	2789	728	4515	3925	2180
Ningxia	Yinchuan	1.28063	0.292724		Yinchuan	2002	1343	1846	3235	468	2957	3229	2309	1547	2631	1357	1893	2251	676	2052	2258	2389	2084	0	684	846	1840	2355	1316	1342	1480	2008	2442	2481
Qinghai	Xining	0.10323	0.0235961		Xining	2048	2092	1892	3281	216	3003	3275	2355	1815	3386	1403	1939	2297	1360	2098	2304	3144	2839	684	0	892	2069	2401	1543	1388	2235	2108	2488	2527
Shaanxi	Xi'an	-0.754986	-0.172573		Xi'an	1156	1159	1346	2389	676	2111	2383	1809	923	2453	511	1047	1405	1291	1206	1412	2211	1906	846	892	0	1177	1509	651	842	1301	2568	1942	1635
Shandong	Jinan	-6.78094	-1.54997		Jinan	613	497	2064	1837	1853	2156	2428	2516	301	1635	666	1202	1564	1164	663	1137	1393	1088	1840	2069	1177	0	966	532	2019	360	3745	3119	1092
Shanghai	Shanghai	8.62075	1.97052		Shanghai	615	1463	2516	1180	2185	1810	2082	2053	1267	2601	998	1235	1207	2130	303	844	2359	2054	2355	2401	1509	966	0	1498	2351	1326	4077	2699	201
Shanxi	Taiyuan	3.63767	0.831491		Taiyuan	1145	508	1997	2521	1327	2243	2515	2460	231	1802	577	1179	1537	640	1195	1544	1560	1255	1316	1543	651	532	1498	0	1493	650	3219	2593	1624
Sichuan	Chengdu	-1.52419	-0.348395		Chengdu	1998	2042	504	2805	1172	2527	1832	967	1765	3336	1353	1737	1923	2133	2048	2239	3094	2789	1342	1388	842	2019	2351	1493	0	2185	3026	1100	2552
Tianjin	Tianjin	-4.11222	-0.939963		Tianjin	973	137	2230	2197	1948	2436	2708	2681	419	1275	831	1367	1729	804	1023	1444	1033	728	1480	2235	1301	360	1326	650	2185	0	3911	3320	1452
Xinjiang	Urumchi	-3.74966	-0.85709		Urumchi	3724	3768	3530	4957	1892	4679	4951	3993	3491	5062	3079	3615	3973	3036	3774	4391	4820	4515	2008	2108	2568	3745	4077	3219	3026	3911	0	4126	4065
Yunnan	Kunming	-1.00844	-0.230508		Kunming	3098	3178	1102	2477	2272	2199	1504	639	2901	4472	2489	1953	1595	3233	2693	1911	4230	3925	2442	2488	1942	3119	2699	2593	1100	3320	4126	0	2498
Zhejiang	Hangzhou	-3.42535	-0.782959		Hangzhou	451	1589	2315	979	2311	1609	1881	1852	1393	2727	1124	1202	1006	2256	429	643	2485	2180	2481	2527	1635	1092	201	1624	2552	1452	4065	2498	0
	average	3.18519e-15	6.96761e-16
	stdevp	4.37487	1		V	Hefei	Beijing	Chongqing	Fuzhou	Lanzhou	Guangzhou	Nanning	Guiyang	Shijiazhuang	Harbin	Zhengzhou	Wuhan	Changsha	Hohehot	Nanjing	Nanchang	Changchun	Shenyang	Yinchuan	Xining	Xi'an	Jinan	Shanghai	Taiyuan	Chengdu	Tianjin	Urumchi	Kunming	Hangzhou
					Hefei	0	0.000931099	0.000489476	0.00083612	0.000545852	0.000546747	0.000452489	0.000481696	0.00109409	0.00044484	0.00155039	0.00084674	0.000815661	0.000562746	0.00320513	0.00209205	0.000498504	0.000587889	0.0004995	0.000488281	0.000865052	0.00163132	0.00162602	0.000873362	0.000500501	0.00102775	0.000268528	0.000322789	0.00221729
	SAI(Moran's I)	-0.0914911			Beijing	0.000931099	0	0.000479157	0.000428449	0.000552181	0.00043592	0.000389712	0.000393856	0.00361011	0.000776398	0.00145138	0.000816327	0.00063012	0.00149925	0.000862069	0.000690131	0.000956023	0.00134953	0.000744602	0.000478011	0.000862813	0.00201207	0.000683527	0.0019685	0.000489716	0.00729927	0.000265393	0.000314663	0.000629327
	RCI	2.18298			Chongqing	0.000489476	0.000479157	0	0.000434594	0.000596659	0.000494315	0.000753012	0.00215983	0.000552486	0.00029577	0.000715308	0.00081103	0.000704722	0.000379219	0.000477783	0.000576369	0.000318573	0.000352858	0.000541712	0.000528541	0.000742942	0.000484496	0.000397456	0.000500751	0.00198413	0.00044843	0.000283286	0.000907441	0.000431965
					Fuzhou	0.00083612	0.000428449	0.000434594	0	0.000326264	0.000629723	0.000537634	0.00054407	0.000522193	0.000288018	0.000606428	0.000987167	0.00101523	0.000302755	0.000851789	0.00160772	0.000309598	0.00034188	0.000309119	0.000304785	0.000418585	0.000544366	0.000847458	0.000396668	0.000356506	0.000455166	0.000201735	0.000403714	0.00102145
					Lanzhou	0.000545852	0.000552181	0.000596659	0.000326264	0	0.000358809	0.000326904	0.000467508	0.000625391	0.000322685	0.00084246	0.000580383	0.000480538	0.000874126	0.00053135	0.000478927	0.000350018	0.00039185	0.00213675	0.00462963	0.00147929	0.000539665	0.000457666	0.00075358	0.000853242	0.000513347	0.000528541	0.000440141	0.000432713
					Guangzhou	0.000546747	0.00043592	0.000494315	0.000629723	0.000358809	0	0.000761035	0.000641026	0.000495786	0.000278707	0.000623053	0.000935454	0.00141443	0.00033761	0.000554324	0.000978474	0.000298864	0.000328839	0.000338181	0.000333	0.000473709	0.000463822	0.000552486	0.000445831	0.000395726	0.000410509	0.000213721	0.000454752	0.000621504
					Nanning	0.000452489	0.000389712	0.000753012	0.000537634	0.000326904	0.000761035	0	0.00115607	0.000436872	0.000259067	0.000532765	0.000745712	0.00102145	0.000309215	0.000481696	0.000772798	0.000276396	0.000301841	0.000309693	0.000305344	0.000419639	0.000411862	0.000480307	0.000397614	0.000545852	0.000369276	0.000201979	0.000664894	0.000531632
					Guiyang	0.000481696	0.000393856	0.00215983	0.00054407	0.000467508	0.000641026	0.00115607	0	0.000442087	0.000260892	0.000540541	0.000761035	0.00104603	0.000322581	0.000486855	0.000786164	0.000278474	0.000304321	0.000433088	0.000424628	0.000552792	0.000397456	0.000487092	0.000406504	0.00103413	0.000372995	0.000250438	0.00156495	0.000539957
					Shijiazhuang	0.00109409	0.00361011	0.000552486	0.000522193	0.000625391	0.000495786	0.000436872	0.000442087	0	0.000597729	0.00242718	0.00105485	0.000763359	0.00114811	0.00103734	0.000773395	0.000698812	0.000888099	0.000646412	0.000550964	0.00108342	0.00332226	0.000789266	0.004329	0.000566572	0.00238663	0.000286451	0.000344709	0.000717875
					Harbin	0.00044484	0.000776398	0.00029577	0.000288018	0.000322685	0.000278707	0.000259067	0.000260892	0.000597729	0	0.000479616	0.000396983	0.000347102	0.000511509	0.000435161	0.000370645	0.00413223	0.00182815	0.000380084	0.000295334	0.000407664	0.000611621	0.000384468	0.000554939	0.00029976	0.000784314	0.00019755	0.000223614	0.000366703
					Zhengzhou	0.00155039	0.00145138	0.000715308	0.000606428	0.00084246	0.000623053	0.000532765	0.000540541	0.00242718	0.000479616	0	0.00186567	0.00111359	0.000734214	0.00143885	0.00107875	0.000542594	0.000650195	0.00073692	0.000712758	0.00195695	0.0015015	0.001002	0.0017331	0.000739098	0.00120337	0.000324781	0.000401768	0.00088968
					Wuhan	0.00084674	0.000816327	0.00081103	0.000987167	0.000580383	0.000935454	0.000745712	0.000761035	0.00105485	0.000396983	0.00186567	0	0.00276243	0.00052687	0.000812348	0.00255754	0.000439174	0.000507099	0.000528262	0.00051573	0.00095511	0.000831947	0.000809717	0.000848176	0.000575705	0.000731529	0.000276625	0.000512033	0.000831947
					Changsha	0.000815661	0.00063012	0.000704722	0.00101523	0.000480538	0.00141443	0.00102145	0.00104603	0.000763359	0.000347102	0.00111359	0.00276243	0	0.000443262	0.000832639	0.00238663	0.000378931	0.000428449	0.000444247	0.00043535	0.000711744	0.000639386	0.0008285	0.000650618	0.000520021	0.000578369	0.000251699	0.000626959	0.000994036
					Hohehot	0.000562746	0.00149925	0.000379219	0.000302755	0.000874126	0.00033761	0.000309215	0.000322581	0.00114811	0.000511509	0.000734214	0.00052687	0.000443262	0	0.000547345	0.000373972	0.000583771	0.000710227	0.00147929	0.000735294	0.000774593	0.000859107	0.000469484	0.0015625	0.000468823	0.00124378	0.000329381	0.00030931	0.000443262
					Nanjing	0.00320513	0.000862069	0.000477783	0.000851789	0.00053135	0.000554324	0.000481696	0.000486855	0.00103734	0.000435161	0.00143885	0.000812348	0.000832639	0.000547345	0	0.00119332	0.000486381	0.000571102	0.000487329	0.000476644	0.000829187	0.0015083	0.00330033	0.00083682	0.000488281	0.000977517	0.000264971	0.000371333	0.002331
					Nanchang	0.00209205	0.000690131	0.000576369	0.00160772	0.000478927	0.000978474	0.000772798	0.000786164	0.000773395	0.000370645	0.00107875	0.00255754	0.00238663	0.000373972	0.00119332	0	0.000407166	0.0004649	0.00044287	0.000434028	0.000708215	0.000879507	0.00118483	0.000647668	0.000446628	0.000692521	0.000227739	0.000523286	0.00155521
					Changchun	0.000498504	0.000956023	0.000318573	0.000309598	0.000350018	0.000298864	0.000276396	0.000278474	0.000698812	0.00413223	0.000542594	0.000439174	0.000378931	0.000583771	0.000486381	0.000407166	0	0.00327869	0.000418585	0.000318066	0.000452284	0.000717875	0.000423908	0.000641026	0.000323206	0.000968054	0.000207469	0.000236407	0.000402414
					Shenyang	0.000587889	0.00134953	0.000352858	0.00034188	0.00039185	0.000328839	0.000301841	0.000304321	0.000888099	0.00182815	0.000650195	0.000507099	0.000428449	0.000710227	0.000571102	0.0004649	0.00327869	0	0.000479846	0.000352237	0.000524659	0.000919118	0.000486855	0.000796813	0.000358551	0.00137363	0.000221484	0.000254777	0.000458716
					Yinchuan	0.0004995	0.000744602	0.000541712	0.000309119	0.00213675	0.000338181	0.000309693	0.000433088	0.000646412	0.000380084	0.00073692	0.000528262	0.000444247	0.00147929	0.000487329	0.00044287	0.000418585	0.000479846	0	0.00146199	0.00118203	0.000543478	0.000424628	0.000759878	0.000745156	0.000675676	0.000498008	0.0004095	0.000403063
					Xining	0.000488281	0.000478011	0.000528541	0.000304785	0.00462963	0.000333	0.000305344	0.000424628	0.000550964	0.000295334	0.000712758	0.00051573	0.00043535	0.000735294	0.000476644	0.000434028	0.000318066	0.000352237	0.00146199	0	0.00112108	0.000483325	0.000416493	0.000648088	0.000720461	0.000447427	0.000474383	0.000401929	0.000395726
					Xi'an	0.000865052	0.000862813	0.000742942	0.000418585	0.00147929	0.000473709	0.000419639	0.000552792	0.00108342	0.000407664	0.00195695	0.00095511	0.000711744	0.000774593	0.000829187	0.000708215	0.000452284	0.000524659	0.00118203	0.00112108	0	0.000849618	0.000662691	0.0015361	0.00118765	0.00076864	0.000389408	0.000514933	0.000611621
					Jinan	0.00163132	0.00201207	0.000484496	0.000544366	0.000539665	0.000463822	0.000411862	0.000397456	0.00332226	0.000611621	0.0015015	0.000831947	0.000639386	0.000859107	0.0015083	0.000879507	0.000717875	0.000919118	0.000543478	0.000483325	0.000849618	0	0.0010352	0.0018797	0.000495295	0.00277778	0.000267023	0.000320616	0.000915751
					Shanghai	0.00162602	0.000683527	0.000397456	0.000847458	0.000457666	0.000552486	0.000480307	0.000487092	0.000789266	0.000384468	0.001002	0.000809717	0.0008285	0.000469484	0.00330033	0.00118483	0.000423908	0.000486855	0.000424628	0.000416493	0.000662691	0.0010352	0	0.000667557	0.000425351	0.000754148	0.000245278	0.000370508	0.00497512
					Taiyuan	0.000873362	0.0019685	0.000500751	0.000396668	0.00075358	0.000445831	0.000397614	0.000406504	0.004329	0.000554939	0.0017331	0.000848176	0.000650618	0.0015625	0.00083682	0.000647668	0.000641026	0.000796813	0.000759878	0.000648088	0.0015361	0.0018797	0.000667557	0	0.000669792	0.00153846	0.000310655	0.000385654	0.000615764
					Chengdu	0.000500501	0.000489716	0.00198413	0.000356506	0.000853242	0.000395726	0.000545852	0.00103413	0.000566572	0.00029976	0.000739098	0.000575705	0.000520021	0.000468823	0.000488281	0.000446628	0.000323206	0.000358551	0.000745156	0.000720461	0.00118765	0.000495295	0.000425351	0.000669792	0	0.000457666	0.000330469	0.000909091	0.00039185
					Tianjin	0.00102775	0.00729927	0.00044843	0.000455166	0.000513347	0.000410509	0.000369276	0.000372995	0.00238663	0.000784314	0.00120337	0.000731529	0.000578369	0.00124378	0.000977517	0.000692521	0.000968054	0.00137363	0.000675676	0.000447427	0.00076864	0.00277778	0.000754148	0.00153846	0.000457666	0	0.000255689	0.000301205	0.000688705
					Urumchi	0.000268528	0.000265393	0.000283286	0.000201735	0.000528541	0.000213721	0.000201979	0.000250438	0.000286451	0.00019755	0.000324781	0.000276625	0.000251699	0.000329381	0.000264971	0.000227739	0.000207469	0.000221484	0.000498008	0.000474383	0.000389408	0.000267023	0.000245278	0.000310655	0.000330469	0.000255689	0	0.000242365	0.000246002
					Kunming	0.000322789	0.000314663	0.000907441	0.000403714	0.000440141	0.000454752	0.000664894	0.00156495	0.000344709	0.000223614	0.000401768	0.000512033	0.000626959	0.00030931	0.000371333	0.000523286	0.000236407	0.000254777	0.0004095	0.000401929	0.000514933	0.000320616	0.000370508	0.000385654	0.000909091	0.000301205	0.000242365	0	0.00040032
					Hangzhou	0.00221729	0.000629327	0.000431965	0.00102145	0.000432713	0.000621504	0.000531632	0.000539957	0.000717875	0.000366703	0.00088968	0.000831947	0.000994036	0.000443262	0.002331	0.00155521	0.000402414	0.000458716	0.000403063	0.000395726	0.000611621	0.000915751	0.00497512	0.000615764	0.00039185	0.000688705	0.000246002	0.00040032	0
																																		0.629624
				z	W	Hefei	Beijing	Chongqing	Fuzhou	Lanzhou	Guangzhou	Nanning	Guiyang	Shijiazhuang	Harbin	Zhengzhou	Wuhan	Changsha	Hohehot	Nanjing	Nanchang	Changchun	Shenyang	Yinchuan	Xining	Xi'an	Jinan	Shanghai	Taiyuan	Chengdu	Tianjin	Urumchi	Kunming	Hangzhou	f*	f	City	z	f	f*	ef	z*	ez
				0.449638	Hefei	0	0.00147882	0.00077741	0.00132797	0.000866948	0.00086837	0.000718665	0.000765053	0.00173769	0.000706516	0.0024624	0.00134483	0.00129547	0.000893781	0.00509054	0.0033227	0.000791749	0.000933715	0.000793331	0.000775512	0.00137392	0.00259094	0.00258252	0.00138712	0.000794919	0.00163232	0.00042649	0.000512669	0.00352162	-0.0411379	-0.234461	Beijing	0.449638	-0.234461	-0.0411379	-0.193323	2.56266	-2.11303
				0.954978	Beijing	0.00147882	0	0.00076102	0.000680484	0.000877001	0.000692349	0.000618959	0.000625541	0.00573375	0.00123311	0.00230515	0.00129653	0.00100079	0.00238118	0.00136918	0.0010961	0.0015184	0.00214339	0.00118261	0.000759201	0.00137036	0.00319567	0.00108561	0.00312647	0.000777791	0.0115931	0.00042151	0.000499764	0.000999527	-0.087372	-0.522861	Tianjin	0.954978	-0.522861	-0.087372	-0.435489	5.71488	-4.75991
				1.36707	Chongqing	0.00077741	0.00076102	0	0.000690243	0.000947643	0.000785096	0.00119597	0.00343034	0.000877486	0.000469757	0.00113609	0.00128812	0.00111927	0.000602294	0.000758839	0.000915417	0.000505973	0.000560427	0.000860373	0.000839455	0.00117998	0.0007695	0.00063126	0.000795317	0.00315129	0.000712219	0.000449929	0.00144124	0.000686069	-0.125075	-0.109888	Shijiazhuang	1.36707	-0.109888	-0.125075	0.0151864	1.20108	0.165988
				-0.0563645	Fuzhou	0.00132797	0.000680484	0.000690243	0	0.000518189	0.00100016	0.000853897	0.000864118	0.000829373	0.000457445	0.000963159	0.00156787	0.00161244	0.00048085	0.00135285	0.00255345	0.000491718	0.000542991	0.000490958	0.000484075	0.000664818	0.000864588	0.00134597	0.000630008	0.000566221	0.000722917	0.000320405	0.000641199	0.00162232	0.00515685	0.0419502	Taiyuan	-0.0563645	0.0419502	0.00515685	0.0367933	-0.458516	0.402152
				-0.326825	Lanzhou	0.000866948	0.000877001	0.000947643	0.000518189	0	0.000569878	0.000519205	0.000742519	0.000993276	0.000512504	0.00133804	0.000921793	0.000763214	0.00138833	0.000843916	0.000760656	0.000555915	0.000622355	0.00339369	0.007353	0.00234948	0.000857123	0.000726887	0.00119687	0.00135516	0.000815323	0.000839455	0.000699053	0.000687256	0.0299015	-0.0459583	Hohehot	-0.326825	-0.0459583	0.0299015	-0.0758598	0.502325	-0.829149
				1.53204	Guangzhou	0.00086837	0.000692349	0.000785096	0.00100016	0.000569878	0	0.00120871	0.00101811	0.000787431	0.000442656	0.000989563	0.00148573	0.00224646	0.000536208	0.000880404	0.00155406	0.000474671	0.000522279	0.000537115	0.000528887	0.000752368	0.000736665	0.000877486	0.000708091	0.000628512	0.000651991	0.000339442	0.00072226	0.000987103	-0.140168	-0.0224909	Shenyang	1.53204	-0.0224909	-0.140168	0.117677	0.245826	1.28621
				-0.106577	Nanning	0.000718665	0.000618959	0.00119597	0.000853897	0.000519205	0.00120871	0	0.00183613	0.000693862	0.000411463	0.000846164	0.00118438	0.00162232	0.00049111	0.000765053	0.00122739	0.000438985	0.000479399	0.00049187	0.000484962	0.000666491	0.000654139	0.000762848	0.000631511	0.000866948	0.000586503	0.000320794	0.00105602	0.000844364	0.00975087	0.0340607	Changchun	-0.106577	0.0340607	0.00975087	0.0243099	-0.372284	0.265707
				-0.530512	Guiyang	0.000765053	0.000625541	0.00343034	0.000864118	0.000742519	0.00101811	0.00183613	0	0.000702144	0.000414362	0.000858513	0.00120871	0.00166135	0.000512338	0.000773247	0.00124862	0.000442286	0.000483338	0.000687851	0.000674416	0.000877971	0.00063126	0.000773623	0.00064563	0.00164245	0.000592409	0.000397758	0.00248552	0.000857586	0.0485371	0.117093	Harbin	-0.530512	0.117093	0.0485371	0.0685554	-1.27982	0.749312
				-0.619618	Shijiazhuang	0.00173769	0.00573375	0.000877486	0.000829373	0.000993276	0.000787431	0.000693862	0.000702144	0	0.000949342	0.00385497	0.00167537	0.0012124	0.00182348	0.00164756	0.00122834	0.00110989	0.00141052	0.00102666	0.000875068	0.00172075	0.00527657	0.00125355	0.00687554	0.000899858	0.00379057	0.000454955	0.000547483	0.00114016	0.0566896	-0.0812718	Shanghai	-0.619618	-0.0812718	0.0566896	-0.137961	0.888303	-1.50792
				1.8165	Harbin	0.000706516	0.00123311	0.000469757	0.000457445	0.000512504	0.000442656	0.000411463	0.000414362	0.000949342	0	0.00076175	0.000630508	0.000551284	0.000812404	0.000691144	0.000588676	0.00656301	0.00290356	0.000603667	0.000469063	0.000647472	0.000971406	0.00061063	0.000881381	0.000476094	0.00124569	0.000313759	0.000355154	0.000582416	-0.166194	-0.0201863	Nanjing	1.8165	-0.0201863	-0.166194	0.146007	0.220637	1.59586
				-0.875965	Zhengzhou	0.0024624	0.00230515	0.00113609	0.000963159	0.00133804	0.000989563	0.000846164	0.000858513	0.00385497	0.00076175	0	0.00296315	0.00176865	0.00116612	0.00228525	0.00171332	0.000861774	0.00103267	0.00117041	0.00113204	0.00310812	0.00238476	0.00159143	0.0027526	0.00117387	0.00191125	0.000515833	0.000638107	0.00141303	0.0801431	-0.017766	Hangzhou	-0.875965	-0.017766	0.0801431	-0.0979091	0.194183	-1.07015
				0.621556	Wuhan	0.00134483	0.00129653	0.00128812	0.00156787	0.000921793	0.00148573	0.00118438	0.00120871	0.00167537	0.000630508	0.00296315	0	0.00438743	0.000836801	0.00129021	0.00406202	0.000697518	0.0008054	0.000839012	0.000819107	0.00151695	0.00132134	0.00128603	0.00134712	0.000914363	0.00116185	0.00043935	0.000813236	0.00132134	-0.0568669	-0.013656	Hefei	0.621556	-0.013656	-0.0568669	0.0432109	0.14926	0.472296
				-0.200642	Changsha	0.00129547	0.00100079	0.00111927	0.00161244	0.000763214	0.00224646	0.00162232	0.00166135	0.0012124	0.000551284	0.00176865	0.00438743	0	0.000704011	0.00132244	0.00379057	0.000601837	0.000680484	0.000705575	0.000691445	0.00113043	0.0010155	0.00131586	0.00103334	0.000825923	0.000918594	0.000399761	0.000995767	0.00157878	0.018357	0.145542	Fuzhou	-0.200642	0.145542	0.018357	0.127185	-1.59078	1.39013
				-2.10576	Hohehot	0.000893781	0.00238118	0.000602294	0.00048085	0.00138833	0.000536208	0.00049111	0.000512338	0.00182348	0.000812404	0.00116612	0.000836801	0.000704011	0	0.000869321	0.00059396	0.000927174	0.00112802	0.00234948	0.00116783	0.00123025	0.00136448	0.000745657	0.00248164	0.000744608	0.00197543	0.000523139	0.000491262	0.000704011	0.192658	0.0516738	Nanchang	-2.10576	0.0516738	0.192658	-0.140985	-0.564796	-1.54096
				-1.55486	Nanjing	0.00509054	0.00136918	0.000758839	0.00135285	0.000843916	0.000880404	0.000765053	0.000773247	0.00164756	0.000691144	0.00228525	0.00129021	0.00132244	0.000869321	0	0.00189529	0.000772495	0.000907053	0.000774	0.00075703	0.00131696	0.00239555	0.00524175	0.00132908	0.000775512	0.00155254	0.00042084	0.000589769	0.00370221	0.142256	0.192449	Jinan	-1.55486	0.192449	0.142256	0.0501936	-2.10348	0.548617
				0.679334	Nanchang	0.0033227	0.0010961	0.000915417	0.00255345	0.000760656	0.00155406	0.00122739	0.00124862	0.00122834	0.000588676	0.00171332	0.00406202	0.00379057	0.00059396	0.00189529	0	0.000646681	0.000738377	0.000703388	0.000689344	0.00112482	0.00139688	0.00188181	0.00102866	0.000709356	0.0010999	0.000361706	0.000831109	0.00247006	-0.062153	0.0175693	Zhengzhou	0.679334	0.0175693	-0.062153	0.0797223	-0.192032	0.871366
				-0.0399294	Changchun	0.000791749	0.0015184	0.000505973	0.000491718	0.000555915	0.000474671	0.000438985	0.000442286	0.00110989	0.00656301	0.000861774	0.000697518	0.000601837	0.000927174	0.000772495	0.000646681	0	0.00520737	0.000664818	0.000505168	0.00071834	0.00114016	0.000673272	0.00101811	0.000513332	0.00153751	0.000329512	0.000375473	0.000639134	0.00365319	0.370034	Wuhan	-0.0399294	0.370034	0.00365319	0.36638	-4.04447	4.00455
				0.759078	Shenyang	0.000933715	0.00214339	0.000560427	0.000542991	0.000622355	0.000522279	0.000479399	0.000483338	0.00141052	0.00290356	0.00103267	0.0008054	0.000680484	0.00112802	0.000907053	0.000738377	0.00520737	0	0.000762116	0.00055944	0.000833289	0.00145979	0.000773247	0.00126554	0.000569469	0.00218166	0.000351772	0.000404649	0.000728555	-0.0694489	0.0304751	Changsha	0.759078	0.0304751	-0.0694489	0.099924	-0.333093	1.09217
				0.292724	Yinchuan	0.000793331	0.00118261	0.000860373	0.000490958	0.00339369	0.000537115	0.00049187	0.000687851	0.00102666	0.000603667	0.00117041	0.000839012	0.000705575	0.00234948	0.000774	0.000703388	0.000664818	0.000762116	0	0.002322	0.00187736	0.000863179	0.000674416	0.00120688	0.00118349	0.00107314	0.000790961	0.000650389	0.000640165	-0.0267816	-0.156593	Guangzhou	0.292724	-0.156593	-0.0267816	-0.129811	1.71156	-1.41884
				0.0235961	Xining	0.000775512	0.000759201	0.000839455	0.000484075	0.007353	0.000528887	0.000484962	0.000674416	0.000875068	0.000469063	0.00113204	0.000819107	0.000691445	0.00116783	0.00075703	0.000689344	0.000505168	0.00055944	0.002322	0	0.00178055	0.000767641	0.000661495	0.00102933	0.00114427	0.000710626	0.000753439	0.000638364	0.000628512	-0.00215883	-0.112892	Nanning	0.0235961	-0.112892	-0.00215883	-0.110733	1.23391	-1.21032
				-0.172573	Xi'an	0.00137392	0.00137036	0.00117998	0.000664818	0.00234948	0.000752368	0.000666491	0.000877971	0.00172075	0.000647472	0.00310812	0.00151695	0.00113043	0.00123025	0.00131696	0.00112482	0.00071834	0.000833289	0.00187736	0.00178055	0	0.0013494	0.00105252	0.00243971	0.00188628	0.00122079	0.000618477	0.000817842	0.000971406	0.0157889	-0.0724453	Chongqing	-0.172573	-0.0724453	0.0157889	-0.0882342	0.791828	-0.964401
				-1.54997	Jinan	0.00259094	0.00319567	0.0007695	0.000864588	0.000857123	0.000736665	0.000654139	0.00063126	0.00527657	0.000971406	0.00238476	0.00132134	0.0010155	0.00136448	0.00239555	0.00139688	0.00114016	0.00145979	0.000863179	0.000767641	0.0013494	0	0.00164415	0.00298543	0.000786651	0.0044118	0.000424099	0.000509217	0.00145444	0.141809	-0.0632052	Chengdu	-1.54997	-0.0632052	0.141809	-0.205014	0.690834	-2.24081
				1.97052	Shanghai	0.00258252	0.00108561	0.00063126	0.00134597	0.000726887	0.000877486	0.000762848	0.000773623	0.00125355	0.00061063	0.00159143	0.00128603	0.00131586	0.000745657	0.00524175	0.00188181	0.000673272	0.000773247	0.000674416	0.000661495	0.00105252	0.00164415	0	0.00106025	0.000675563	0.00119777	0.000389563	0.000588458	0.00790174	-0.180285	-0.419367	Guiyang	1.97052	-0.419367	-0.180285	-0.239083	4.58369	-2.61318
				0.831491	Taiyuan	0.00138712	0.00312647	0.000795317	0.000630008	0.00119687	0.000708091	0.000631511	0.00064563	0.00687554	0.000881381	0.0027526	0.00134712	0.00103334	0.00248164	0.00132908	0.00102866	0.00101811	0.00126554	0.00120688	0.00102933	0.00243971	0.00298543	0.00106025	0	0.0010638	0.00244346	0.000493398	0.000612514	0.000977986	-0.0760741	-0.340681	Kunming	0.831491	-0.340681	-0.0760741	-0.264607	3.72365	-2.89216
				-0.348395	Chengdu	0.000794919	0.000777791	0.00315129	0.000566221	0.00135516	0.000628512	0.000866948	0.00164245	0.000899858	0.000476094	0.00117387	0.000914363	0.000825923	0.000744608	0.000775512	0.000709356	0.000513332	0.000569469	0.00118349	0.00114427	0.00188628	0.000786651	0.000675563	0.0010638	0	0.000726887	0.000524867	0.00144386	0.000622355	0.0318751	0.0529315	Xi'an	-0.348395	0.0529315	0.0318751	0.0210564	-0.578542	0.230147
				-0.939963	Tianjin	0.00163232	0.0115931	0.000712219	0.000722917	0.000815323	0.000651991	0.000586503	0.000592409	0.00379057	0.00124569	0.00191125	0.00116185	0.000918594	0.00197543	0.00155254	0.0010999	0.00153751	0.00218166	0.00107314	0.000710626	0.00122079	0.0044118	0.00119777	0.00244346	0.000726887	0	0.000406098	0.000478388	0.00109384	0.0859983	0.108617	Lanzhou	-0.939963	0.108617	0.0859983	0.0226182	-1.18718	0.247217
				-0.85709	Urumchi	0.00042649	0.00042151	0.000449929	0.000320405	0.000839455	0.000339442	0.000320794	0.000397758	0.000454955	0.000313759	0.000515833	0.00043935	0.000399761	0.000523139	0.00042084	0.000361706	0.000329512	0.000351772	0.000790961	0.000753439	0.000618477	0.000424099	0.000389563	0.000493398	0.000524867	0.000406098	0	0.000384937	0.000390713	0.0784161	-0.00961612	Xining	-0.85709	-0.00961612	0.0784161	-0.0880322	0.105104	-0.962194
				-0.230508	Kunming	0.000512669	0.000499764	0.00144124	0.000641199	0.000699053	0.00072226	0.00105602	0.00248552	0.000547483	0.000355154	0.000638107	0.000813236	0.000995767	0.000491262	0.000589769	0.000831109	0.000375473	0.000404649	0.000650389	0.000638364	0.000817842	0.000509217	0.000588458	0.000612514	0.00144386	0.000478388	0.000384937	0	0.000635808	0.0210895	0.00609572	Yinchuan	-0.230508	0.00609572	0.0210895	-0.0149937	-0.0666264	-0.163882
				-0.782959	Hangzhou	0.00352162	0.000999527	0.000686069	0.00162232	0.000687256	0.000987103	0.000844364	0.000857586	0.00114016	0.000582416	0.00141303	0.00132134	0.00157878	0.000704011	0.00370221	0.00247006	0.000639134	0.000728555	0.000640165	0.000628512	0.000971406	0.00145444	0.00790174	0.000977986	0.000622355	0.00109384	0.000390713	0.000635808	0	0.0716338	0.323335	Urumchi	-0.782959	0.323335	0.0716338	0.251702	-3.53406	2.7511
																																		1
																																								0

## Sheet: Moran-Exp
Region	City	Residuals	Standardized Residuals			Distance	Hefei	Beijing	Chongqing	Fuzhou	Lanzhou	Guangzhou	Nanning	Guiyang	Shijiazhuang	Harbin	Zhengzhou	Wuhan	Changsha	Hohehot	Nanjing	Nanchang	Changchun	Shenyang	Yinchuan	Xining	Xi'an	Jinan	Shanghai	Taiyuan	Chengdu	Tianjin	Urumchi	Kunming	Hangzhou
Anhui	Hefei	1.96711	0.449638			Hefei	0	1074	2043	1196	1832	1829	2210	2076	914	2248	645	1181	1226	1777	312	478	2006	1701	2002	2048	1156	613	615	1145	1998	973	3724	3098	451
Beijing	Beijing	4.17791	0.954978			Beijing	1074	0	2087	2334	1811	2294	2566	2539	277	1288	689	1225	1587	667	1160	1449	1046	741	1343	2092	1159	497	1463	508	2042	137	3768	3178	1589
Chongqing	Chongqing	5.98074	1.36707			Chongqing	2043	2087	0	2301	1676	2023	1328	463	1810	3381	1398	1233	1419	2637	2093	1735	3139	2834	1846	1892	1346	2064	2516	1997	504	2230	3530	1102	2315
Fujian	Fuzhou	-0.246587	-0.0563645			Fuzhou	1196	2334	2301	0	3065	1588	1860	1838	1915	3472	1649	1013	985	3303	1174	622	3230	2925	3235	3281	2389	1837	1180	2521	2805	2197	4957	2477	979
Gansu	Lanzhou	-1.42982	-0.326825			Lanzhou	1832	1811	1676	3065	0	2787	3059	2139	1599	3099	1187	1723	2081	1144	1882	2088	2857	2552	468	216	676	1853	2185	1327	1172	1948	1892	2272	2311
Guangdong	Guangzhou	6.70247	1.53204			Guangzhou	1829	2294	2023	1588	2787	0	1314	1560	2017	3588	1605	1069	707	2962	1804	1022	3346	3041	2957	3003	2111	2156	1810	2243	2527	2436	4679	2199	1609
Guangxi	Nanning	-0.466262	-0.106577			Nanning	2210	2566	1328	1860	3059	1314	0	865	2289	3860	1877	1341	979	3234	2076	1294	3618	3313	3229	3275	2383	2428	2082	2515	1832	2708	4951	1504	1881
Guizhou	Guiyang	-2.32092	-0.530512			Guiyang	2076	2539	463	1838	2139	1560	865	0	2262	3833	1850	1314	956	3100	2054	1272	3591	3286	2309	2355	1809	2516	2053	2460	967	2681	3993	639	1852
Hebei	Shijiazhuang	-2.71075	-0.619618			Shijiazhuang	914	277	1810	1915	1599	2017	2289	2262	0	1673	412	948	1310	871	964	1293	1431	1126	1547	1815	923	301	1267	231	1765	419	3491	2901	1393
Heilongjiang	Harbin	7.94696	1.8165			Harbin	2248	1288	3381	3472	3099	3588	3860	3833	1673	0	2085	2519	2881	1955	2298	2698	242	547	2631	3386	2453	1635	2601	1802	3336	1275	5062	4472	2727
Henan	Zhengzhou	-3.83224	-0.875965			Zhengzhou	645	689	1398	1649	1187	1605	1877	1850	412	2085	0	536	898	1362	695	927	1843	1538	1357	1403	511	666	998	577	1353	831	3079	2489	1124
Hubei	Wuhan	2.71923	0.621556			Wuhan	1181	1225	1233	1013	1723	1069	1341	1314	948	2519	536	0	362	1898	1231	391	2277	1972	1893	1939	1047	1202	1235	1179	1737	1367	3615	1953	1202
Hunan	Changsha	-0.877784	-0.200642			Changsha	1226	1587	1419	985	2081	707	979	956	1310	2881	898	362	0	2256	1201	419	2639	2334	2251	2297	1405	1564	1207	1537	1923	1729	3973	1595	1006
Inner Mongolia	Hohehot	-9.21243	-2.10576			Hohehot	1777	667	2637	3303	1144	2962	3234	3100	871	1955	1362	1898	2256	0	1827	2674	1713	1408	676	1360	1291	1164	2130	640	2133	804	3036	3233	2256
Jiangsu	Nanjing	-6.80231	-1.55486			Nanjing	312	1160	2093	1174	1882	1804	2076	2054	964	2298	695	1231	1201	1827	0	838	2056	1751	2052	2098	1206	663	303	1195	2048	1023	3774	2693	429
Jiangxi	Nanchang	2.972	0.679334			Nanchang	478	1449	1735	622	2088	1022	1294	1272	1293	2698	927	391	419	2674	838	0	2456	2151	2258	2304	1412	1137	844	1544	2239	1444	4391	1911	643
Jilin	Changchun	-0.174686	-0.0399294			Changchun	2006	1046	3139	3230	2857	3346	3618	3591	1431	242	1843	2277	2639	1713	2056	2456	0	305	2389	3144	2211	1393	2359	1560	3094	1033	4820	4230	2485
Liaoning	Shenyang	3.32087	0.759078			Shenyang	1701	741	2834	2925	2552	3041	3313	3286	1126	547	1538	1972	2334	1408	1751	2151	305	0	2084	2839	1906	1088	2054	1255	2789	728	4515	3925	2180
Ningxia	Yinchuan	1.28063	0.292724			Yinchuan	2002	1343	1846	3235	468	2957	3229	2309	1547	2631	1357	1893	2251	676	2052	2258	2389	2084	0	684	846	1840	2355	1316	1342	1480	2008	2442	2481
Qinghai	Xining	0.10323	0.0235961			Xining	2048	2092	1892	3281	216	3003	3275	2355	1815	3386	1403	1939	2297	1360	2098	2304	3144	2839	684	0	892	2069	2401	1543	1388	2235	2108	2488	2527
Shaanxi	Xi'an	-0.754986	-0.172573			Xi'an	1156	1159	1346	2389	676	2111	2383	1809	923	2453	511	1047	1405	1291	1206	1412	2211	1906	846	892	0	1177	1509	651	842	1301	2568	1942	1635
Shandong	Jinan	-6.78094	-1.54997			Jinan	613	497	2064	1837	1853	2156	2428	2516	301	1635	666	1202	1564	1164	663	1137	1393	1088	1840	2069	1177	0	966	532	2019	360	3745	3119	1092
Shanghai	Shanghai	8.62075	1.97052			Shanghai	615	1463	2516	1180	2185	1810	2082	2053	1267	2601	998	1235	1207	2130	303	844	2359	2054	2355	2401	1509	966	0	1498	2351	1326	4077	2699	201
Shanxi	Taiyuan	3.63767	0.831491			Taiyuan	1145	508	1997	2521	1327	2243	2515	2460	231	1802	577	1179	1537	640	1195	1544	1560	1255	1316	1543	651	532	1498	0	1493	650	3219	2593	1624
Sichuan	Chengdu	-1.52419	-0.348395			Chengdu	1998	2042	504	2805	1172	2527	1832	967	1765	3336	1353	1737	1923	2133	2048	2239	3094	2789	1342	1388	842	2019	2351	1493	0	2185	3026	1100	2552
Tianjin	Tianjin	-4.11222	-0.939963			Tianjin	973	137	2230	2197	1948	2436	2708	2681	419	1275	831	1367	1729	804	1023	1444	1033	728	1480	2235	1301	360	1326	650	2185	0	3911	3320	1452
Xinjiang	Urumchi	-3.74966	-0.85709			Urumchi	3724	3768	3530	4957	1892	4679	4951	3993	3491	5062	3079	3615	3973	3036	3774	4391	4820	4515	2008	2108	2568	3745	4077	3219	3026	3911	0	4126	4065
Yunnan	Kunming	-1.00844	-0.230508			Kunming	3098	3178	1102	2477	2272	2199	1504	639	2901	4472	2489	1953	1595	3233	2693	1911	4230	3925	2442	2488	1942	3119	2699	2593	1100	3320	4126	0	2498
Zhejiang	Hangzhou	-3.42535	-0.782959			Hangzhou	451	1589	2315	979	2311	1609	1881	1852	1393	2727	1124	1202	1006	2256	429	643	2485	2180	2481	2527	1635	1092	201	1624	2552	1452	4065	2498	0
	average	3.18519e-15	6.96761e-16																																890.294
	stdevp	4.37487	1			V	Hefei	Beijing	Chongqing	Fuzhou	Lanzhou	Guangzhou	Nanning	Guiyang	Shijiazhuang	Harbin	Zhengzhou	Wuhan	Changsha	Hohehot	Nanjing	Nanchang	Changchun	Shenyang	Yinchuan	Xining	Xi'an	Jinan	Shanghai	Taiyuan	Chengdu	Tianjin	Urumchi	Kunming	Hangzhou
						Hefei	0	0.29929	0.100787	0.260963	0.127741	0.128173	0.0835487	0.0971195	0.358213	0.0800577	0.484577	0.265397	0.252316	0.135882	0.704374	0.584557	0.105064	0.147991	0.105537	0.100222	0.272955	0.502311	0.501184	0.276349	0.106012	0.335244	0.0152544	0.0308152	0.602556
	SAI(Moran's I)	-0.0664297				Beijing	0.29929	0	0.0959269	0.0726861	0.13079	0.0760263	0.0560118	0.0577365	0.732616	0.235343	0.46121	0.2526	0.168208	0.472749	0.271732	0.19641	0.308852	0.435044	0.221244	0.0953897	0.272037	0.572214	0.193345	0.565187	0.1009	0.857373	0.0145188	0.0281669	0.16783
	RCI	2.13286				Chongqing	0.100787	0.0959269	0	0.0754309	0.152206	0.103077	0.225003	0.594489	0.130937	0.0224241	0.20799	0.25034	0.203141	0.0517184	0.0952826	0.142446	0.0294282	0.0414521	0.125748	0.119416	0.2205	0.0984374	0.0592475	0.106131	0.567732	0.0816928	0.0189684	0.290024	0.074254
						Fuzhou	0.260963	0.0726861	0.0754309	0	0.0319788	0.168019	0.123787	0.126883	0.116371	0.0202453	0.156892	0.320515	0.330756	0.0244773	0.267492	0.497258	0.0265689	0.0374245	0.0264201	0.0250897	0.0683316	0.127026	0.265695	0.0589157	0.0428246	0.0847776	0.00381879	0.0619006	0.332992
						Lanzhou	0.127741	0.13079	0.152206	0.0319788	0	0.0436992	0.032195	0.0904845	0.165956	0.0307806	0.263615	0.144379	0.0965756	0.276659	0.120765	0.0958192	0.0403949	0.0568995	0.59116	0.784572	0.467994	0.124764	0.0859281	0.225256	0.268094	0.112136	0.119416	0.0779284	0.0745883
						Guangzhou	0.128173	0.0760263	0.103077	0.168019	0.0436992	0	0.228569	0.173387	0.103774	0.0177721	0.164841	0.300975	0.451979	0.035901	0.131823	0.317291	0.0233232	0.0328526	0.0361032	0.0342852	0.0933755	0.0887731	0.130937	0.0805086	0.05852	0.0648179	0.00521839	0.0845874	0.164102
						Nanning	0.0835487	0.0560118	0.225003	0.123787	0.032195	0.228569	0	0.378481	0.0764545	0.0130934	0.121445	0.221741	0.332992	0.0264498	0.0971195	0.233762	0.0171832	0.0242039	0.0265988	0.0252593	0.0687937	0.0654029	0.0964672	0.0593141	0.127741	0.0477541	0.00384461	0.184643	0.120901
						Guiyang	0.0971195	0.0577365	0.594489	0.126883	0.0904845	0.173387	0.378481	0	0.0788086	0.0134966	0.125185	0.228569	0.341707	0.030746	0.0995493	0.23961	0.0177123	0.0249492	0.0747561	0.0709917	0.131085	0.0592475	0.0996612	0.0630939	0.337511	0.0492245	0.0112765	0.487853	0.124904
						Shijiazhuang	0.358213	0.732616	0.130937	0.116371	0.165956	0.103774	0.0764545	0.0788086	0	0.152719	0.629538	0.344791	0.229598	0.375939	0.33865	0.234025	0.200421	0.28231	0.175937	0.130204	0.35461	0.713131	0.24096	0.771464	0.137726	0.624608	0.0198178	0.0384471	0.209161
						Harbin	0.0800577	0.235343	0.0224241	0.0202453	0.0307806	0.0177721	0.0130934	0.0134966	0.152719	0	0.0961426	0.0590482	0.0393205	0.111258	0.0756855	0.0482935	0.761991	0.540963	0.0520681	0.0222985	0.0635919	0.159379	0.0538525	0.132119	0.0235866	0.238804	0.00339395	0.00658436	0.0467457
						Zhengzhou	0.484577	0.46121	0.20799	0.156892	0.263615	0.164841	0.121445	0.125185	0.629538	0.0961426	0	0.547689	0.364709	0.216572	0.458112	0.353021	0.126173	0.177725	0.217792	0.206825	0.563286	0.47328	0.325961	0.523038	0.218773	0.393215	0.0314799	0.0610718	0.282945
						Wuhan	0.265397	0.2526	0.25034	0.320515	0.144379	0.300975	0.221741	0.228569	0.344791	0.0590482	0.547689	0	0.665906	0.118614	0.250903	0.644564	0.0774919	0.109154	0.119282	0.113276	0.308505	0.25921	0.249778	0.265994	0.142126	0.215359	0.0172412	0.111508	0.25921
						Changsha	0.252316	0.168208	0.203141	0.330756	0.0965756	0.451979	0.332992	0.341707	0.229598	0.0393205	0.364709	0.665906	0	0.0793415	0.259502	0.624608	0.0516023	0.0726861	0.0797884	0.0757705	0.206361	0.17261	0.257759	0.177925	0.11533	0.143409	0.0115327	0.166703	0.323045
						Hohehot	0.135882	0.472749	0.0517184	0.0244773	0.276659	0.035901	0.0264498	0.030746	0.375939	0.111258	0.216572	0.118614	0.0793415	0	0.128461	0.0496131	0.14601	0.205666	0.467994	0.217059	0.234551	0.270514	0.0914039	0.487306	0.0910964	0.405323	0.0330376	0.0264795	0.0793415
						Nanjing	0.704374	0.271732	0.0952826	0.267492	0.120765	0.131823	0.0971195	0.0995493	0.33865	0.0756855	0.458112	0.250903	0.259502	0.128461	0	0.390135	0.0993259	0.139909	0.0997732	0.094749	0.258048	0.474878	0.711531	0.261256	0.100222	0.316935	0.0144213	0.0485655	0.617632
						Nanchang	0.584557	0.19641	0.142446	0.497258	0.0958192	0.317291	0.233762	0.23961	0.234025	0.0482935	0.353021	0.644564	0.624608	0.0496131	0.390135	0	0.063378	0.0892731	0.0791635	0.0751771	0.204744	0.278843	0.387515	0.176531	0.0808711	0.197516	0.00721151	0.116895	0.485666
						Changchun	0.105064	0.308852	0.0294282	0.0265689	0.0403949	0.0233232	0.0171832	0.0177123	0.200421	0.761991	0.126173	0.0774919	0.0516023	0.14601	0.0993259	0.063378	0	0.709934	0.0683316	0.0292634	0.0834549	0.209161	0.0706734	0.173387	0.0309539	0.313395	0.00445405	0.00864099	0.0613468
						Shenyang	0.147991	0.435044	0.0414521	0.0374245	0.0568995	0.0328526	0.0242039	0.0249492	0.28231	0.540963	0.177725	0.109154	0.0726861	0.205666	0.139909	0.0892731	0.709934	0	0.0962507	0.0412199	0.117553	0.29462	0.0995493	0.24423	0.0436011	0.441443	0.0062739	0.0121715	0.086412
						Yinchuan	0.105537	0.221244	0.125748	0.0264201	0.59116	0.0361032	0.0265988	0.0747561	0.175937	0.0520681	0.217792	0.119282	0.0797884	0.467994	0.0997732	0.0791635	0.0683316	0.0962507	0	0.463808	0.386645	0.126599	0.0709917	0.228056	0.221492	0.189689	0.104828	0.0643825	0.0616231
						Xining	0.100222	0.0953897	0.119416	0.0250897	0.784572	0.0342852	0.0252593	0.0709917	0.130204	0.0222985	0.206825	0.113276	0.0757705	0.217059	0.094749	0.0751771	0.0292634	0.0412199	0.463808	0	0.367175	0.0978861	0.0674168	0.17673	0.210339	0.0812353	0.0936907	0.0611404	0.05852
						Xi'an	0.272955	0.272037	0.2205	0.0683316	0.467994	0.0933755	0.0687937	0.131085	0.35461	0.0635919	0.563286	0.308505	0.206361	0.234551	0.258048	0.204744	0.0834549	0.117553	0.386645	0.367175	0	0.266592	0.183609	0.481322	0.388386	0.231931	0.0558861	0.112895	0.159379
						Jinan	0.502311	0.572214	0.0984374	0.127026	0.124764	0.0887731	0.0654029	0.0592475	0.713131	0.159379	0.47328	0.25921	0.17261	0.270514	0.474878	0.278843	0.209161	0.29462	0.126599	0.0978861	0.266592	0	0.33789	0.550155	0.103541	0.667403	0.0148988	0.0300968	0.2933
						Shanghai	0.501184	0.193345	0.0592475	0.265695	0.0859281	0.130937	0.0964672	0.0996612	0.24096	0.0538525	0.325961	0.249778	0.257759	0.0914039	0.711531	0.387515	0.0706734	0.0995493	0.0709917	0.0674168	0.183609	0.33789	0	0.185892	0.0713113	0.225509	0.0102612	0.0482393	0.797903
						Taiyuan	0.276349	0.565187	0.106131	0.0589157	0.225256	0.0805086	0.0593141	0.0630939	0.771464	0.132119	0.523038	0.265994	0.177925	0.487306	0.261256	0.176531	0.173387	0.24423	0.228056	0.17673	0.481322	0.550155	0.185892	0	0.186939	0.481863	0.0268992	0.0543386	0.16136
						Chengdu	0.106012	0.1009	0.567732	0.0428246	0.268094	0.05852	0.127741	0.337511	0.137726	0.0235866	0.218773	0.142126	0.11533	0.0910964	0.100222	0.0808711	0.0309539	0.0436011	0.221492	0.210339	0.388386	0.103541	0.0713113	0.186939	0	0.0859281	0.0334108	0.290676	0.0568995
						Tianjin	0.335244	0.857373	0.0816928	0.0847776	0.112136	0.0648179	0.0477541	0.0492245	0.624608	0.238804	0.393215	0.215359	0.143409	0.405323	0.316935	0.197516	0.313395	0.441443	0.189689	0.0812353	0.231931	0.667403	0.225509	0.481863	0.0859281	0	0.0123645	0.0240143	0.195749
						Urumchi	0.0152544	0.0145188	0.0189684	0.00381879	0.119416	0.00521839	0.00384461	0.0112765	0.0198178	0.00339395	0.0314799	0.0172412	0.0115327	0.0330376	0.0144213	0.00721151	0.00445405	0.0062739	0.104828	0.0936907	0.0558861	0.0148988	0.0102612	0.0268992	0.0334108	0.0123645	0	0.00971171	0.0104005
						Kunming	0.0308152	0.0281669	0.290024	0.0619006	0.0779284	0.0845874	0.184643	0.487853	0.0384471	0.00658436	0.0610718	0.111508	0.166703	0.0264795	0.0485655	0.116895	0.00864099	0.0121715	0.0643825	0.0611404	0.112895	0.0300968	0.0482393	0.0543386	0.290676	0.0240143	0.00971171	0	0.0604575
						Hangzhou	0.602556	0.16783	0.074254	0.332992	0.0745883	0.164102	0.120901	0.124904	0.209161	0.0467457	0.282945	0.25921	0.323045	0.0793415	0.617632	0.485666	0.0613468	0.086412	0.0616231	0.05852	0.159379	0.2933	0.797903	0.16136	0.0568995	0.195749	0.0104005	0.0604575	0
																																			154.042
					z	W	Hefei	Beijing	Chongqing	Fuzhou	Lanzhou	Guangzhou	Nanning	Guiyang	Shijiazhuang	Harbin	Zhengzhou	Wuhan	Changsha	Hohehot	Nanjing	Nanchang	Changchun	Shenyang	Yinchuan	Xining	Xi'an	Jinan	Shanghai	Taiyuan	Chengdu	Tianjin	Urumchi	Kunming	Hangzhou	f*	f	City	z	f	f*	ef	z*	ez
					0.449638	Hefei	0	0.00194291	0.000654283	0.00169411	0.000829265	0.000832064	0.000542377	0.000630475	0.00232543	0.000519714	0.00314575	0.00172289	0.00163797	0.00088211	0.00457261	0.00379479	0.000682047	0.000960719	0.000685118	0.000650618	0.00177196	0.00326087	0.00325355	0.00179398	0.000688203	0.00217632	9.90277e-05	0.000200044	0.00391164	-0.0298693	-0.221908	Beijing	0.449638	-0.221908	-0.0298693	-0.192039	3.34049	-2.89086
					0.954978	Beijing	0.00194291	0	0.000622733	0.000471859	0.000849058	0.000493543	0.000363614	0.00037481	0.00475596	0.00152778	0.00299406	0.00163981	0.00109196	0.00306897	0.00176401	0.00127504	0.00200499	0.00282419	0.00143626	0.000619245	0.00176599	0.00371467	0.00125515	0.00366905	0.000655018	0.00556585	9.42525e-05	0.000182853	0.00108951	-0.0634388	-0.373212	Tianjin	0.954978	-0.373212	-0.0634388	-0.309774	5.61816	-4.66318
					1.36707	Chongqing	0.000654283	0.000622733	0	0.000489678	0.000988079	0.000669147	0.00146066	0.00385927	0.000850012	0.000145571	0.00135021	0.00162514	0.00131874	0.000335742	0.00061855	0.000924721	0.000191041	0.000269096	0.000816327	0.000775219	0.00143143	0.00063903	0.000384619	0.000688977	0.00368557	0.000530328	0.000123138	0.00188276	0.000482038	-0.0908138	-0.131425	Shijiazhuang	1.36707	-0.131425	-0.0908138	-0.040611	1.97841	-0.611338
					-0.0563645	Fuzhou	0.00169411	0.000471859	0.000489678	0	0.000207598	0.00109073	0.00080359	0.000823695	0.000755449	0.000131427	0.0010185	0.0020807	0.00214718	0.0001589	0.00173649	0.00322807	0.000172478	0.00024295	0.000171513	0.000162876	0.000443591	0.000824621	0.00172483	0.000382465	0.000278006	0.000550355	2.47906e-05	0.000401842	0.0021617	0.00374427	0.0590077	Taiyuan	-0.0563645	0.0590077	0.00374427	0.0552634	-0.888274	0.831909
					-0.326825	Lanzhou	0.000829265	0.000849058	0.000988079	0.000207598	0	0.000283684	0.000209002	0.000587402	0.00107734	0.00019982	0.00171132	0.00093727	0.000626944	0.001796	0.000783976	0.000622034	0.000262233	0.000369377	0.00383766	0.00509324	0.0030381	0.000809933	0.000557823	0.0014623	0.0017404	0.00072796	0.000775219	0.000505891	0.000484208	0.0217108	-0.107404	Hohehot	-0.326825	-0.107404	0.0217108	-0.129115	1.61681	-1.94363
					1.53204	Guangzhou	0.000832064	0.000493543	0.000669147	0.00109073	0.000283684	0	0.00148381	0.00112558	0.000673672	0.000115372	0.0010701	0.00195386	0.00293413	0.00023306	0.00085576	0.00205977	0.000151408	0.000213271	0.000234373	0.000222571	0.00060617	0.000576292	0.000850012	0.000522641	0.000379897	0.000420781	3.38765e-05	0.00054912	0.00106531	-0.101773	-0.00774362	Shenyang	1.53204	-0.00774362	-0.101773	0.0940292	0.116569	1.41547
					-0.106577	Nanning	0.000542377	0.000363614	0.00146066	0.00080359	0.000209002	0.00148381	0	0.002457	0.000496323	8.49991e-05	0.000788391	0.00143949	0.0021617	0.000171705	0.000630475	0.00151752	0.000111549	0.000157125	0.000172672	0.000163977	0.000446591	0.000424579	0.00062624	0.000385052	0.000829265	0.000310007	2.49582e-05	0.00119866	0.000784857	0.00707989	0.0651389	Changchun	-0.106577	0.0651389	0.00707989	0.0580591	-0.98057	0.873993
					-0.530512	Guiyang	0.000630475	0.00037481	0.00385927	0.000823695	0.000587402	0.00112558	0.002457	0	0.000511605	8.76164e-05	0.000812667	0.00148381	0.00221827	0.000199595	0.000646248	0.00155549	0.000114983	0.000161964	0.000485297	0.00046086	0.000850967	0.000384619	0.000646975	0.000409589	0.00219103	0.000319553	7.32042e-05	0.00316702	0.000810844	0.0352417	0.145954	Harbin	-0.530512	0.145954	0.0352417	0.110713	-2.19713	1.66662
					-0.619618	Shijiazhuang	0.00232543	0.00475596	0.000850012	0.000755449	0.00107734	0.000673672	0.000496323	0.000511605	0	0.000991414	0.0040868	0.0022383	0.00149049	0.0024405	0.00219843	0.00151923	0.00130108	0.00183268	0.00114214	0.000845252	0.00230204	0.00462946	0.00156425	0.00500815	0.00089408	0.00405479	0.000128652	0.000249588	0.00135782	0.041161	-0.148946	Shanghai	-0.619618	-0.148946	0.041161	-0.190107	2.24216	-2.86178
					1.8165	Harbin	0.000519714	0.00152778	0.000145571	0.000131427	0.00019982	0.000115372	8.49991e-05	8.76164e-05	0.000991414	0	0.000624133	0.000383326	0.000255259	0.000722258	0.000491331	0.000313509	0.00494665	0.0035118	0.000338013	0.000144756	0.000412822	0.00103465	0.000349597	0.000857685	0.000153118	0.00155026	2.20327e-05	4.2744e-05	0.000303461	-0.12067	-0.0169601	Nanjing	1.8165	-0.0169601	-0.12067	0.103709	0.255309	1.56119
					-0.875965	Zhengzhou	0.00314575	0.00299406	0.00135021	0.0010185	0.00171132	0.0010701	0.000788391	0.000812667	0.0040868	0.000624133	0	0.00355545	0.0023676	0.00140593	0.00297395	0.00229172	0.000819082	0.00115374	0.00141385	0.00134265	0.00365671	0.00307241	0.00211605	0.00339543	0.00142022	0.00255265	0.000204359	0.000396462	0.0018368	0.0581901	-0.0224687	Hangzhou	-0.875965	-0.0224687	0.0581901	-0.0806588	0.338234	-1.2142
					0.621556	Wuhan	0.00172289	0.00163981	0.00162514	0.0020807	0.00093727	0.00195386	0.00143949	0.00148381	0.0022383	0.000383326	0.00355545	0	0.00432289	0.000770013	0.0016288	0.00418435	0.000503058	0.000708598	0.000774349	0.000735356	0.00200274	0.00168273	0.0016215	0.00172677	0.000922646	0.00139806	0.000111925	0.000723883	0.00168273	-0.0412898	-0.0165064	Hefei	0.621556	-0.0165064	-0.0412898	0.0247834	0.248479	0.373077
					-0.200642	Changsha	0.00163797	0.00109196	0.00131874	0.00214718	0.000626944	0.00293413	0.0021617	0.00221827	0.00149049	0.000255259	0.0023676	0.00432289	0	0.000515065	0.00168462	0.00405479	0.000334989	0.000471859	0.000517966	0.000491883	0.00133964	0.00112054	0.0016733	0.00115504	0.000748691	0.000930974	7.48673e-05	0.00108219	0.00209713	0.0133286	0.152369	Fuzhou	-0.200642	0.152369	0.0133286	0.139041	-2.29369	2.09305
					-2.10576	Hohehot	0.00088211	0.00306897	0.000335742	0.0001589	0.001796	0.00023306	0.000171705	0.000199595	0.0024405	0.000722258	0.00140593	0.000770013	0.000515065	0	0.000833935	0.000322075	0.000947857	0.00133513	0.0030381	0.00140909	0.00152264	0.0017561	0.00059337	0.00316346	0.000591374	0.00263125	0.000214472	0.000171898	0.000515065	0.139885	0.0201876	Nanchang	-2.10576	0.0201876	0.139885	-0.119697	-0.303895	-1.80187
					-1.55486	Nanjing	0.00457261	0.00176401	0.00061855	0.00173649	0.000783976	0.00085576	0.000630475	0.000646248	0.00219843	0.000491331	0.00297395	0.0016288	0.00168462	0.000833935	0	0.00253266	0.000644798	0.000908251	0.000647702	0.000615086	0.00167518	0.00308278	0.00461907	0.00169601	0.000650618	0.00205746	9.36195e-05	0.000315274	0.00400951	0.103289	0.103154	Jinan	-1.55486	0.103154	0.103289	-0.000134325	-1.55284	-0.00202206
					0.679334	Nanchang	0.00379479	0.00127504	0.000924721	0.00322807	0.000622034	0.00205977	0.00151752	0.00155549	0.00151923	0.000313509	0.00229172	0.00418435	0.00405479	0.000322075	0.00253266	0	0.000411434	0.000579538	0.000513909	0.00048803	0.00132915	0.00181018	0.00251565	0.00114599	0.000524994	0.00128222	4.68153e-05	0.000758851	0.00315282	-0.0451279	0.00440627	Zhengzhou	0.679334	0.00440627	-0.0451279	0.0495342	-0.0663299	0.745664
					-0.0399294	Changchun	0.000682047	0.00200499	0.000191041	0.000172478	0.000262233	0.000151408	0.000111549	0.000114983	0.00130108	0.00494665	0.000819082	0.000503058	0.000334989	0.000947857	0.000644798	0.000411434	0	0.00460871	0.000443591	0.000189971	0.000541768	0.00135782	0.000458794	0.00112558	0.000200945	0.00203448	2.89146e-05	5.60951e-05	0.000398248	0.0026525	0.245842	Wuhan	-0.0399294	0.245842	0.0026525	0.243189	-3.70078	3.66085
					0.759078	Shenyang	0.000960719	0.00282419	0.000269096	0.00024295	0.000369377	0.000213271	0.000157125	0.000161964	0.00183268	0.0035118	0.00115374	0.000708598	0.000471859	0.00133513	0.000908251	0.000579538	0.00460871	0	0.000624835	0.000267589	0.000763124	0.0019126	0.000646248	0.00158548	0.000283047	0.00286573	4.07285e-05	7.90145e-05	0.000560965	-0.0504253	0.0159918	Changsha	0.759078	0.0159918	-0.0504253	0.0664171	-0.240733	0.999812
					0.292724	Yinchuan	0.000685118	0.00143626	0.000816327	0.000171513	0.00383766	0.000234373	0.000172672	0.000485297	0.00114214	0.000338013	0.00141385	0.000774349	0.000517966	0.0030381	0.000647702	0.000513909	0.000443591	0.000624835	0	0.00301092	0.00251	0.000821847	0.00046086	0.00148048	0.00143787	0.00123141	0.000680517	0.000417955	0.000400041	-0.0194455	-0.234518	Guangzhou	0.292724	-0.234518	-0.0194455	-0.215072	3.53032	-3.2376
					0.0235961	Xining	0.000650618	0.000619245	0.000775219	0.000162876	0.00509324	0.000222571	0.000163977	0.00046086	0.000845252	0.000144756	0.00134265	0.000735356	0.000491883	0.00140909	0.000615086	0.00048803	0.000189971	0.000267589	0.00301092	0	0.00238361	0.000635451	0.000437652	0.00114728	0.00136547	0.000527358	0.000608216	0.000396908	0.000379897	-0.00156748	-0.136483	Nanning	0.0235961	-0.136483	-0.00156748	-0.134916	2.05455	-2.03096
					-0.172573	Xi'an	0.00177196	0.00176599	0.00143143	0.000443591	0.0030381	0.00060617	0.000446591	0.000850967	0.00230204	0.000412822	0.00365671	0.00200274	0.00133964	0.00152264	0.00167518	0.00132915	0.000541768	0.000763124	0.00251	0.00238361	0	0.00173065	0.00119194	0.00312462	0.0025213	0.00150564	0.000362798	0.000732882	0.00103465	0.011464	-0.113985	Chongqing	-0.172573	-0.113985	0.011464	-0.125449	1.71588	-1.88845
					-1.54997	Jinan	0.00326087	0.00371467	0.00063903	0.000824621	0.000809933	0.000576292	0.000424579	0.000384619	0.00462946	0.00103465	0.00307241	0.00168273	0.00112054	0.0017561	0.00308278	0.00181018	0.00135782	0.0019126	0.000821847	0.000635451	0.00173065	0	0.0021935	0.00357146	0.00067216	0.00433261	9.67192e-05	0.000195381	0.00190403	0.102964	-0.0345129	Chengdu	-1.54997	-0.0345129	0.102964	-0.137477	0.51954	-2.06951
					1.97052	Shanghai	0.00325355	0.00125515	0.000384619	0.00172483	0.000557823	0.000850012	0.00062624	0.000646975	0.00156425	0.000349597	0.00211605	0.0016215	0.0016733	0.00059337	0.00461907	0.00251565	0.000458794	0.000646248	0.00046086	0.000437652	0.00119194	0.0021935	0	0.00120676	0.000462935	0.00146395	6.66131e-05	0.000313157	0.00517978	-0.130901	-0.352204	Guiyang	1.97052	-0.352204	-0.130901	-0.221303	5.3019	-3.33139
					0.831491	Taiyuan	0.00179398	0.00366905	0.000688977	0.000382465	0.0014623	0.000522641	0.000385052	0.000409589	0.00500815	0.000857685	0.00339543	0.00172677	0.00115504	0.00316346	0.00169601	0.00114599	0.00112558	0.00158548	0.00148048	0.00114728	0.00312462	0.00357146	0.00120676	0	0.00121356	0.00312813	0.000174623	0.000352752	0.00104751	-0.0552357	-0.388452	Kunming	0.831491	-0.388452	-0.0552357	-0.333216	5.84756	-5.01607
					-0.348395	Chengdu	0.000688203	0.000655018	0.00368557	0.000278006	0.0017404	0.000379897	0.000829265	0.00219103	0.00089408	0.000153118	0.00142022	0.000922646	0.000748691	0.000591374	0.000650618	0.000524994	0.000200945	0.000283047	0.00143787	0.00136547	0.0025213	0.00067216	0.000462935	0.00121356	0	0.000557823	0.000216894	0.00188699	0.000369377	0.0231438	0.0404016	Xi'an	-0.348395	0.0404016	0.0231438	0.0172578	-0.608186	0.259791
					-0.939963	Tianjin	0.00217632	0.00556585	0.000530328	0.000550355	0.00072796	0.000420781	0.000310007	0.000319553	0.00405479	0.00155026	0.00255265	0.00139806	0.000930974	0.00263125	0.00205746	0.00128222	0.00203448	0.00286573	0.00123141	0.000527358	0.00150564	0.00433261	0.00146395	0.00312813	0.000557823	0	8.02668e-05	0.000155895	0.00127075	0.0624414	-0.0650652	Lanzhou	-0.939963	-0.0650652	0.0624414	-0.127507	0.97946	-1.91942
					-0.85709	Urumchi	9.90277e-05	9.42525e-05	0.000123138	2.47906e-05	0.000775219	3.38765e-05	2.49582e-05	7.32042e-05	0.000128652	2.20327e-05	0.000204359	0.000111925	7.48673e-05	0.000214472	9.36195e-05	4.68153e-05	2.89146e-05	4.07285e-05	0.000680517	0.000608216	0.000362798	9.67192e-05	6.66131e-05	0.000174623	0.000216894	8.02668e-05	0	6.30459e-05	6.7517e-05	0.0569362	-0.0168832	Xining	-0.85709	-0.0168832	0.0569362	-0.0738194	0.254152	-1.11124
					-0.230508	Kunming	0.000200044	0.000182853	0.00188276	0.000401842	0.000505891	0.00054912	0.00119866	0.00316702	0.000249588	4.2744e-05	0.000396462	0.000723883	0.00108219	0.000171898	0.000315274	0.000758851	5.60951e-05	7.90145e-05	0.000417955	0.000396908	0.000732882	0.000195381	0.000313157	0.000352752	0.00188699	0.000155895	6.30459e-05	0	0.000392475	0.0153126	0.0191662	Yinchuan	-0.230508	0.0191662	0.0153126	0.00385362	-0.288519	0.0580105
					-0.782959	Hangzhou	0.00391164	0.00108951	0.000482038	0.0021617	0.000484208	0.00106531	0.000784857	0.000810844	0.00135782	0.000303461	0.0018368	0.00168273	0.00209713	0.000515065	0.00400951	0.00315282	0.000398248	0.000560965	0.000400041	0.000379897	0.00103465	0.00190403	0.00517978	0.00104751	0.000369377	0.00127075	6.7517e-05	0.000392475	0	0.0520117	0.140885	Urumchi	-0.782959	0.140885	0.0520117	0.0888731	-2.12081	1.33785
																																			1
																																									0

## Sheet: Geary-Power
						Standardized Residuals	0.449638	0.954978	1.36707	-0.0563645	-0.326825	1.53204	-0.106577	-0.530512	-0.619618	1.8165	-0.875965	0.621556	-0.200642	-2.10576	-1.55486	0.679334	-0.0399294	0.759078	0.292724	0.0235961	-0.172573	-1.54997	1.97052	0.831491	-0.348395	-0.939963	-0.85709	-0.230508	-0.782959
Region	City	Residuals	Standardized Residuals		Standardized Residuals	Z	Hefei	Beijing	Chongqing	Fuzhou	Lanzhou	Guangzhou	Nanning	Guiyang	Shijiazhuang	Harbin	Zhengzhou	Wuhan	Changsha	Hohehot	Nanjing	Nanchang	Changchun	Shenyang	Yinchuan	Xining	Xi'an	Jinan	Shanghai	Taiyuan	Chengdu	Tianjin	Urumchi	Kunming	Hangzhou
Anhui	Hefei	1.96711	0.449638		0.449638	Hefei	0	0.255368	0.841676	0.256039	0.602895	1.17159	0.309376	0.960694	1.14331	1.86831	1.75723	0.0295557	0.422865	6.53006	4.01801	0.0527601	0.239677	0.095753	0.0246222	0.181512	0.387147	3.99845	2.31307	0.145811	0.636858	1.93099	1.70754	0.462599	1.5193
Beijing	Beijing	4.17791	0.954978		0.954978	Beijing	0.255368	0	0.169818	1.02281	1.64302	0.332999	1.1269	2.20668	2.47935	0.742221	3.35235	0.11117	1.33546	9.36812	6.29928	0.0759794	0.98984	0.0383766	0.43858	0.867472	1.27137	6.27478	1.03132	0.015249	1.69878	3.5908	3.28359	1.40538	3.02042
Chongqing	Chongqing	5.98074	1.36707		1.36707	Chongqing	0.841676	0.169818	0	2.02616	2.86927	0.0272156	2.17163	3.60081	3.94692	0.20199	5.0312	0.555787	2.45771	12.0605	8.53766	0.472977	1.97964	0.369651	1.15421	1.80491	2.37049	8.50913	0.36415	0.286842	2.94281	5.32239	4.94687	2.55225	4.62261
Fujian	Fuzhou	-0.246587	-0.0563645		-0.0563645	Fuzhou	0.256039	1.02281	2.02616	0	0.0731486	2.52302	0.00252132	0.224815	0.317255	3.50762	0.671746	0.459576	0.0208161	4.20002	2.24549	0.541252	0.000270112	0.664947	0.121862	0.00639369	0.0135045	2.23087	4.10824	0.788287	0.085282	0.780747	0.641161	0.0303261	0.52794
Gansu	Lanzhou	-1.42982	-0.326825		-0.326825	Lanzhou	0.602895	1.64302	2.86927	0.0731486	0	3.45537	0.0485089	0.0414884	0.0857283	4.59384	0.301556	0.899426	0.015922	3.16461	1.50807	1.01235	0.0823088	1.17918	0.38384	0.122795	0.0237935	1.49609	5.27777	1.34169	0.000465301	0.375939	0.281181	0.00927681	0.208059
Guangdong	Guangzhou	6.70247	1.53204		1.53204	Guangzhou	1.17159	0.332999	0.0272156	2.52302	3.45537	0	2.68506	4.25411	4.62963	0.0809185	5.79848	0.828978	3.00218	13.2336	9.52894	0.727105	2.47108	0.597468	1.5359	2.2754	2.9057	9.4988	0.192262	0.490767	3.53603	6.11079	5.70793	3.10657	5.35922
Guangxi	Nanning	-0.466262	-0.106577		-0.106577	Nanning	0.309376	1.1269	2.17163	0.00252132	0.0485089	2.68506	0	0.17972	0.263211	3.69823	0.591958	0.530178	0.00884822	3.99673	2.09752	0.617656	0.00444193	0.749359	0.159441	0.0169451	0.00435546	2.08339	4.31431	0.879972	0.058476	0.694532	0.563269	0.0153589	0.457493
Guizhou	Guiyang	-2.32092	-0.530512		-0.530512	Guiyang	0.960694	2.20668	3.60081	0.224815	0.0414884	4.25411	0.17972	0	0.00794004	5.50847	0.119338	1.32726	0.108814	2.48141	1.04929	1.46373	0.240671	1.66304	0.677716	0.307035	0.12812	1.0393	6.25513	1.85505	0.0331663	0.167651	0.106653	0.0900019	0.0637299
Hebei	Shijiazhuang	-2.71075	-0.619618		-0.619618	Shijiazhuang	1.14331	2.47935	3.94692	0.317255	0.0857283	4.62963	0.263211	0.00794004	0	5.93468	0.0657137	1.54051	0.175541	2.20862	0.874676	1.68728	0.336039	1.9008	0.832368	0.413725	0.19985	0.865562	6.70879	2.10572	0.073562	0.102621	0.0563926	0.151407	0.0266802
Heilongjiang	Harbin	7.94696	1.8165		1.8165	Harbin	1.86831	0.742221	0.20199	3.50762	4.59384	0.0809185	3.69823	5.50847	5.93468	0	7.24937	1.42789	4.06886	15.3841	11.3661	1.29315	3.44633	1.11814	2.3219	3.21451	3.95641	11.3332	0.0237206	0.970244	4.68677	7.59809	7.14808	4.19024	6.75719
Henan	Zhengzhou	-3.83224	-0.875965		-0.875965	Zhengzhou	1.75723	3.35235	5.0312	0.671746	0.301556	5.79848	0.591958	0.119338	0.0657137	7.24937	0	2.24257	0.456061	1.5124	0.460897	2.41896	0.698956	2.67337	1.36583	0.809211	0.494761	0.454288	8.10245	2.91541	0.27833	0.00409575	0.000356289	0.416615	0.00865013
Hubei	Wuhan	2.71923	0.621556		0.621556	Wuhan	0.0295557	0.11117	0.555787	0.459576	0.899426	0.828978	0.530178	1.32726	1.54051	1.42789	2.24257	0	0.67601	7.43826	4.73678	0.00333828	0.437563	0.0189123	0.108131	0.357556	0.630641	4.71554	1.81969	0.0440726	0.940806	2.43834	2.18639	0.726014	1.97266
Hunan	Changsha	-0.877784	-0.200642		-0.200642	Changsha	0.422865	1.33546	2.45771	0.0208161	0.015922	3.00218	0.00884822	0.108814	0.175541	4.06886	0.456061	0.67601	0	3.62948	1.8339	0.774358	0.0258286	0.921063	0.24341	0.0502828	0.000787872	1.8207	4.71392	1.0653	0.021831	0.546596	0.430923	0.000891984	0.339093
Inner Mongolia	Hohehot	-9.21243	-2.10576		-2.10576	Hohehot	6.53006	9.36812	12.0605	4.20002	3.16461	13.2336	3.99673	2.48141	2.20862	15.3841	1.5124	7.43826	3.62948	0	0.303492	7.75675	4.26766	8.2073	5.75273	4.53416	3.73721	0.308899	16.616	8.62745	3.08833	1.35908	1.55918	3.51657	1.7498
Jiangsu	Nanjing	-6.80231	-1.55486		-1.55486	Nanjing	4.01801	6.29928	8.53766	2.24549	1.50807	9.52894	2.09752	1.04929	0.874676	11.3661	0.460897	4.73678	1.8339	0.303492	0	4.99162	2.29501	5.35431	3.41356	2.49152	1.91072	2.38665e-05	12.4283	5.69467	1.45556	0.378097	0.486882	1.75391	0.59583
Jiangxi	Nanchang	2.972	0.679334		0.679334	Nanchang	0.0527601	0.0759794	0.472977	0.541252	1.01235	0.727105	0.617656	1.46373	1.68728	1.29315	2.41896	0.00333828	0.774358	7.75675	4.99162	0	0.51734	0.00635912	0.149468	0.429992	0.725746	4.96981	1.66715	0.0231518	1.05623	2.62212	2.3606	0.827813	2.1383
Jilin	Changchun	-0.174686	-0.0399294		-0.0399294	Changchun	0.239677	0.98984	1.97964	0.000270112	0.0823088	2.47108	0.00444193	0.240671	0.336039	3.44633	0.698956	0.437563	0.0258286	4.26766	2.29501	0.51734	0	0.638413	0.110658	0.00403549	0.0175944	2.28023	4.04189	0.759374	0.0951512	0.810061	0.667751	0.0363203	0.552093
Liaoning	Shenyang	3.32087	0.759078		0.759078	Shenyang	0.095753	0.0383766	0.369651	0.664947	1.17918	0.597468	0.749359	1.66304	1.9008	1.11814	2.67337	0.0189123	0.921063	8.2073	5.35431	0.00635912	0.638413	0	0.217487	0.540934	0.867974	5.33172	1.46758	0.00524363	1.2265	2.88674	2.612	0.979281	2.37788
Ningxia	Yinchuan	1.28063	0.292724		0.292724	Yinchuan	0.0246222	0.43858	1.15421	0.121862	0.38384	1.5359	0.159441	0.677716	0.832368	2.3219	1.36583	0.108131	0.24341	5.75273	3.41356	0.149468	0.110658	0.217487	0	0.0724296	0.216501	3.39553	2.81498	0.29027	0.411033	1.51952	1.32207	0.273772	1.15709
Qinghai	Xining	0.10323	0.0235961		0.0235961	Xining	0.181512	0.867472	1.80491	0.00639369	0.122795	2.2754	0.0169451	0.307035	0.413725	3.21451	0.809211	0.357556	0.0502828	4.53416	2.49152	0.429992	0.00403549	0.540934	0.0724296	0	0.0384824	2.47612	3.79049	0.652694	0.138378	0.928447	0.775608	0.064569	0.650532
Shaanxi	Xi'an	-0.754986	-0.172573		-0.172573	Xi'an	0.387147	1.27137	2.37049	0.0135045	0.0237935	2.9057	0.00435546	0.12812	0.19985	3.95641	0.494761	0.630641	0.000787872	3.73721	1.91072	0.725746	0.0175944	0.867974	0.216501	0.0384824	0	1.89723	4.59283	1.00814	0.0309134	0.588888	0.468563	0.00335648	0.372571
Shandong	Jinan	-6.78094	-1.54997		-1.54997	Jinan	3.99845	6.27478	8.50913	2.23087	1.49609	9.4988	2.08339	1.0393	0.865562	11.3332	0.454288	4.71554	1.8207	0.308899	2.38665e-05	4.96981	2.28023	5.33172	3.39553	2.47612	1.89723	0	12.3938	5.67138	1.44379	0.372113	0.480089	1.74099	0.588312
Shanghai	Shanghai	8.62075	1.97052		1.97052	Shanghai	2.31307	1.03132	0.36415	4.10824	5.27777	0.192262	4.31431	6.25513	6.70879	0.0237206	8.10245	1.81969	4.71392	16.616	12.4283	1.66715	4.04189	1.46758	2.81498	3.79049	4.59283	12.3938	0	1.29738	5.37735	8.47089	7.99535	4.8445	7.58162
Shanxi	Taiyuan	3.63767	0.831491		0.831491	Taiyuan	0.145811	0.015249	0.286842	0.788287	1.34169	0.490767	0.879972	1.85505	2.10572	0.970244	2.91541	0.0440726	1.0653	8.62745	5.69467	0.0231518	0.759374	0.00524363	0.29027	0.652694	1.00814	5.67138	1.29738	0	1.39213	3.13805	2.8513	1.12784	2.60645
Sichuan	Chengdu	-1.52419	-0.348395		-0.348395	Chengdu	0.636858	1.69878	2.94281	0.085282	0.000465301	3.53603	0.058476	0.0331663	0.073562	4.68677	0.27833	0.940806	0.021831	3.08833	1.45556	1.05623	0.0951512	1.2265	0.411033	0.138378	0.0309134	1.44379	5.37735	1.39213	0	0.349953	0.25877	0.0138974	0.188846
Tianjin	Tianjin	-4.11222	-0.939963		-0.939963	Tianjin	1.93099	3.5908	5.32239	0.780747	0.375939	6.11079	0.694532	0.167651	0.102621	7.59809	0.00409575	2.43834	0.546596	1.35908	0.378097	2.62212	0.810061	2.88674	1.51952	0.928447	0.588888	0.372113	8.47089	3.13805	0.349953	0	0.00686804	0.503326	0.0246503
Xinjiang	Urumchi	-3.74966	-0.85709		-0.85709	Urumchi	1.70754	3.28359	4.94687	0.641161	0.281181	5.70793	0.563269	0.106653	0.0563926	7.14808	0.000356289	2.18639	0.430923	1.55918	0.486882	2.3606	0.667751	2.612	1.32207	0.775608	0.468563	0.480089	7.99535	2.8513	0.25877	0.00686804	0	0.392604	0.00549533
Yunnan	Kunming	-1.00844	-0.230508		-0.230508	Kunming	0.462599	1.40538	2.55225	0.0303261	0.00927681	3.10657	0.0153589	0.0900019	0.151407	4.19024	0.416615	0.726014	0.000891984	3.51657	1.75391	0.827813	0.0363203	0.979281	0.273772	0.064569	0.00335648	1.74099	4.8445	1.12784	0.0138974	0.503326	0.392604	0	0.305202
Zhejiang	Hangzhou	-3.42535	-0.782959		-0.782959	Hangzhou	1.5193	3.02042	4.62261	0.52794	0.208059	5.35922	0.457493	0.0637299	0.0266802	6.75719	0.00865013	1.97266	0.339093	1.7498	0.59583	2.1383	0.552093	2.37788	1.15709	0.650532	0.372571	0.588312	7.58162	2.60645	0.188846	0.0246503	0.00549533	0.305202	0
	average	3.18519e-15	6.96761e-16
	stdev	4.37487	1			W	Hefei	Beijing	Chongqing	Fuzhou	Lanzhou	Guangzhou	Nanning	Guiyang	Shijiazhuang	Harbin	Zhengzhou	Wuhan	Changsha	Hohehot	Nanjing	Nanchang	Changchun	Shenyang	Yinchuan	Xining	Xi'an	Jinan	Shanghai	Taiyuan	Chengdu	Tianjin	Urumchi	Kunming	Hangzhou
						Hefei	0	0.00147882	0.00077741	0.00132797	0.000866948	0.00086837	0.000718665	0.000765053	0.00173769	0.000706516	0.0024624	0.00134483	0.00129547	0.000893781	0.00509054	0.0033227	0.000791749	0.000933715	0.000793331	0.000775512	0.00137392	0.00259094	0.00258252	0.00138712	0.000794919	0.00163232	0.00042649	0.000512669	0.00352162
	Geary's C	1.07176				Beijing	0.00147882	0	0.00076102	0.000680484	0.000877001	0.000692349	0.000618959	0.000625541	0.00573375	0.00123311	0.00230515	0.00129653	0.00100079	0.00238118	0.00136918	0.0010961	0.0015184	0.00214339	0.00118261	0.000759201	0.00137036	0.00319567	0.00108561	0.00312647	0.000777791	0.0115931	0.00042151	0.000499764	0.000999527
	ARCI	2.14352				Chongqing	0.00077741	0.00076102	0	0.000690243	0.000947643	0.000785096	0.00119597	0.00343034	0.000877486	0.000469757	0.00113609	0.00128812	0.00111927	0.000602294	0.000758839	0.000915417	0.000505973	0.000560427	0.000860373	0.000839455	0.00117998	0.0007695	0.00063126	0.000795317	0.00315129	0.000712219	0.000449929	0.00144124	0.000686069
						Fuzhou	0.00132797	0.000680484	0.000690243	0	0.000518189	0.00100016	0.000853897	0.000864118	0.000829373	0.000457445	0.000963159	0.00156787	0.00161244	0.00048085	0.00135285	0.00255345	0.000491718	0.000542991	0.000490958	0.000484075	0.000664818	0.000864588	0.00134597	0.000630008	0.000566221	0.000722917	0.000320405	0.000641199	0.00162232
						Lanzhou	0.000866948	0.000877001	0.000947643	0.000518189	0	0.000569878	0.000519205	0.000742519	0.000993276	0.000512504	0.00133804	0.000921793	0.000763214	0.00138833	0.000843916	0.000760656	0.000555915	0.000622355	0.00339369	0.007353	0.00234948	0.000857123	0.000726887	0.00119687	0.00135516	0.000815323	0.000839455	0.000699053	0.000687256
						Guangzhou	0.00086837	0.000692349	0.000785096	0.00100016	0.000569878	0	0.00120871	0.00101811	0.000787431	0.000442656	0.000989563	0.00148573	0.00224646	0.000536208	0.000880404	0.00155406	0.000474671	0.000522279	0.000537115	0.000528887	0.000752368	0.000736665	0.000877486	0.000708091	0.000628512	0.000651991	0.000339442	0.00072226	0.000987103
						Nanning	0.000718665	0.000618959	0.00119597	0.000853897	0.000519205	0.00120871	0	0.00183613	0.000693862	0.000411463	0.000846164	0.00118438	0.00162232	0.00049111	0.000765053	0.00122739	0.000438985	0.000479399	0.00049187	0.000484962	0.000666491	0.000654139	0.000762848	0.000631511	0.000866948	0.000586503	0.000320794	0.00105602	0.000844364
						Guiyang	0.000765053	0.000625541	0.00343034	0.000864118	0.000742519	0.00101811	0.00183613	0	0.000702144	0.000414362	0.000858513	0.00120871	0.00166135	0.000512338	0.000773247	0.00124862	0.000442286	0.000483338	0.000687851	0.000674416	0.000877971	0.00063126	0.000773623	0.00064563	0.00164245	0.000592409	0.000397758	0.00248552	0.000857586
						Shijiazhuang	0.00173769	0.00573375	0.000877486	0.000829373	0.000993276	0.000787431	0.000693862	0.000702144	0	0.000949342	0.00385497	0.00167537	0.0012124	0.00182348	0.00164756	0.00122834	0.00110989	0.00141052	0.00102666	0.000875068	0.00172075	0.00527657	0.00125355	0.00687554	0.000899858	0.00379057	0.000454955	0.000547483	0.00114016
						Harbin	0.000706516	0.00123311	0.000469757	0.000457445	0.000512504	0.000442656	0.000411463	0.000414362	0.000949342	0	0.00076175	0.000630508	0.000551284	0.000812404	0.000691144	0.000588676	0.00656301	0.00290356	0.000603667	0.000469063	0.000647472	0.000971406	0.00061063	0.000881381	0.000476094	0.00124569	0.000313759	0.000355154	0.000582416
						Zhengzhou	0.0024624	0.00230515	0.00113609	0.000963159	0.00133804	0.000989563	0.000846164	0.000858513	0.00385497	0.00076175	0	0.00296315	0.00176865	0.00116612	0.00228525	0.00171332	0.000861774	0.00103267	0.00117041	0.00113204	0.00310812	0.00238476	0.00159143	0.0027526	0.00117387	0.00191125	0.000515833	0.000638107	0.00141303
						Wuhan	0.00134483	0.00129653	0.00128812	0.00156787	0.000921793	0.00148573	0.00118438	0.00120871	0.00167537	0.000630508	0.00296315	0	0.00438743	0.000836801	0.00129021	0.00406202	0.000697518	0.0008054	0.000839012	0.000819107	0.00151695	0.00132134	0.00128603	0.00134712	0.000914363	0.00116185	0.00043935	0.000813236	0.00132134
						Changsha	0.00129547	0.00100079	0.00111927	0.00161244	0.000763214	0.00224646	0.00162232	0.00166135	0.0012124	0.000551284	0.00176865	0.00438743	0	0.000704011	0.00132244	0.00379057	0.000601837	0.000680484	0.000705575	0.000691445	0.00113043	0.0010155	0.00131586	0.00103334	0.000825923	0.000918594	0.000399761	0.000995767	0.00157878
						Hohehot	0.000893781	0.00238118	0.000602294	0.00048085	0.00138833	0.000536208	0.00049111	0.000512338	0.00182348	0.000812404	0.00116612	0.000836801	0.000704011	0	0.000869321	0.00059396	0.000927174	0.00112802	0.00234948	0.00116783	0.00123025	0.00136448	0.000745657	0.00248164	0.000744608	0.00197543	0.000523139	0.000491262	0.000704011
						Nanjing	0.00509054	0.00136918	0.000758839	0.00135285	0.000843916	0.000880404	0.000765053	0.000773247	0.00164756	0.000691144	0.00228525	0.00129021	0.00132244	0.000869321	0	0.00189529	0.000772495	0.000907053	0.000774	0.00075703	0.00131696	0.00239555	0.00524175	0.00132908	0.000775512	0.00155254	0.00042084	0.000589769	0.00370221
						Nanchang	0.0033227	0.0010961	0.000915417	0.00255345	0.000760656	0.00155406	0.00122739	0.00124862	0.00122834	0.000588676	0.00171332	0.00406202	0.00379057	0.00059396	0.00189529	0	0.000646681	0.000738377	0.000703388	0.000689344	0.00112482	0.00139688	0.00188181	0.00102866	0.000709356	0.0010999	0.000361706	0.000831109	0.00247006
						Changchun	0.000791749	0.0015184	0.000505973	0.000491718	0.000555915	0.000474671	0.000438985	0.000442286	0.00110989	0.00656301	0.000861774	0.000697518	0.000601837	0.000927174	0.000772495	0.000646681	0	0.00520737	0.000664818	0.000505168	0.00071834	0.00114016	0.000673272	0.00101811	0.000513332	0.00153751	0.000329512	0.000375473	0.000639134
						Shenyang	0.000933715	0.00214339	0.000560427	0.000542991	0.000622355	0.000522279	0.000479399	0.000483338	0.00141052	0.00290356	0.00103267	0.0008054	0.000680484	0.00112802	0.000907053	0.000738377	0.00520737	0	0.000762116	0.00055944	0.000833289	0.00145979	0.000773247	0.00126554	0.000569469	0.00218166	0.000351772	0.000404649	0.000728555
						Yinchuan	0.000793331	0.00118261	0.000860373	0.000490958	0.00339369	0.000537115	0.00049187	0.000687851	0.00102666	0.000603667	0.00117041	0.000839012	0.000705575	0.00234948	0.000774	0.000703388	0.000664818	0.000762116	0	0.002322	0.00187736	0.000863179	0.000674416	0.00120688	0.00118349	0.00107314	0.000790961	0.000650389	0.000640165
						Xining	0.000775512	0.000759201	0.000839455	0.000484075	0.007353	0.000528887	0.000484962	0.000674416	0.000875068	0.000469063	0.00113204	0.000819107	0.000691445	0.00116783	0.00075703	0.000689344	0.000505168	0.00055944	0.002322	0	0.00178055	0.000767641	0.000661495	0.00102933	0.00114427	0.000710626	0.000753439	0.000638364	0.000628512
						Xi'an	0.00137392	0.00137036	0.00117998	0.000664818	0.00234948	0.000752368	0.000666491	0.000877971	0.00172075	0.000647472	0.00310812	0.00151695	0.00113043	0.00123025	0.00131696	0.00112482	0.00071834	0.000833289	0.00187736	0.00178055	0	0.0013494	0.00105252	0.00243971	0.00188628	0.00122079	0.000618477	0.000817842	0.000971406
						Jinan	0.00259094	0.00319567	0.0007695	0.000864588	0.000857123	0.000736665	0.000654139	0.00063126	0.00527657	0.000971406	0.00238476	0.00132134	0.0010155	0.00136448	0.00239555	0.00139688	0.00114016	0.00145979	0.000863179	0.000767641	0.0013494	0	0.00164415	0.00298543	0.000786651	0.0044118	0.000424099	0.000509217	0.00145444
						Shanghai	0.00258252	0.00108561	0.00063126	0.00134597	0.000726887	0.000877486	0.000762848	0.000773623	0.00125355	0.00061063	0.00159143	0.00128603	0.00131586	0.000745657	0.00524175	0.00188181	0.000673272	0.000773247	0.000674416	0.000661495	0.00105252	0.00164415	0	0.00106025	0.000675563	0.00119777	0.000389563	0.000588458	0.00790174
						Taiyuan	0.00138712	0.00312647	0.000795317	0.000630008	0.00119687	0.000708091	0.000631511	0.00064563	0.00687554	0.000881381	0.0027526	0.00134712	0.00103334	0.00248164	0.00132908	0.00102866	0.00101811	0.00126554	0.00120688	0.00102933	0.00243971	0.00298543	0.00106025	0	0.0010638	0.00244346	0.000493398	0.000612514	0.000977986
						Chengdu	0.000794919	0.000777791	0.00315129	0.000566221	0.00135516	0.000628512	0.000866948	0.00164245	0.000899858	0.000476094	0.00117387	0.000914363	0.000825923	0.000744608	0.000775512	0.000709356	0.000513332	0.000569469	0.00118349	0.00114427	0.00188628	0.000786651	0.000675563	0.0010638	0	0.000726887	0.000524867	0.00144386	0.000622355
						Tianjin	0.00163232	0.0115931	0.000712219	0.000722917	0.000815323	0.000651991	0.000586503	0.000592409	0.00379057	0.00124569	0.00191125	0.00116185	0.000918594	0.00197543	0.00155254	0.0010999	0.00153751	0.00218166	0.00107314	0.000710626	0.00122079	0.0044118	0.00119777	0.00244346	0.000726887	0	0.000406098	0.000478388	0.00109384
						Urumchi	0.00042649	0.00042151	0.000449929	0.000320405	0.000839455	0.000339442	0.000320794	0.000397758	0.000454955	0.000313759	0.000515833	0.00043935	0.000399761	0.000523139	0.00042084	0.000361706	0.000329512	0.000351772	0.000790961	0.000753439	0.000618477	0.000424099	0.000389563	0.000493398	0.000524867	0.000406098	0	0.000384937	0.000390713
						Kunming	0.000512669	0.000499764	0.00144124	0.000641199	0.000699053	0.00072226	0.00105602	0.00248552	0.000547483	0.000355154	0.000638107	0.000813236	0.000995767	0.000491262	0.000589769	0.000831109	0.000375473	0.000404649	0.000650389	0.000638364	0.000817842	0.000509217	0.000588458	0.000612514	0.00144386	0.000478388	0.000384937	0	0.000635808
						Hangzhou	0.00352162	0.000999527	0.000686069	0.00162232	0.000687256	0.000987103	0.000844364	0.000857586	0.00114016	0.000582416	0.00141303	0.00132134	0.00157878	0.000704011	0.00370221	0.00247006	0.000639134	0.000728555	0.000640165	0.000628512	0.000971406	0.00145444	0.00790174	0.000977986	0.000622355	0.00109384	0.000390713	0.000635808	0
																																			1
					z	W*Z	Hefei	Beijing	Chongqing	Fuzhou	Lanzhou	Guangzhou	Nanning	Guiyang	Shijiazhuang	Harbin	Zhengzhou	Wuhan	Changsha	Hohehot	Nanjing	Nanchang	Changchun	Shenyang	Yinchuan	Xining	Xi'an	Jinan	Shanghai	Taiyuan	Chengdu	Tianjin	Urumchi	Kunming	Hangzhou
						Hefei	0	0.000377642	0.000654327	0.000340011	0.000522678	0.00101737	0.000222337	0.000734981	0.00198672	0.00131999	0.00432699	3.97476e-05	0.00054781	0.00583645	0.0204539	0.000175306	0.000189764	8.9406e-05	1.95336e-05	0.000140765	0.000531908	0.0103598	0.00597354	0.000202258	0.000506251	0.003152	0.000728248	0.00023716	0.00535038
						Beijing	0.000377642	0	0.000129235	0.000696008	0.00144093	0.000230552	0.000697504	0.00138037	0.014216	0.000915243	0.00772768	0.000144135	0.00133651	0.0223072	0.00862485	8.32811e-05	0.00150298	8.2256e-05	0.000518671	0.000658586	0.00174224	0.0200521	0.00111961	4.76755e-05	0.0013213	0.0416284	0.00138406	0.000702356	0.003019
						Chongqing	0.000654327	0.000129235	0	0.00139854	0.00271904	2.13669e-05	0.0025972	0.012352	0.00346337	9.48864e-05	0.00571587	0.000715919	0.00275085	0.00726399	0.0064787	0.000432971	0.00100164	0.000207162	0.000993055	0.00151514	0.00279713	0.00654778	0.000229873	0.00022813	0.00927365	0.00379071	0.00222574	0.00367841	0.00317143
						Fuzhou	0.000340011	0.000696008	0.00139854	0	3.79048e-05	0.00252342	2.15295e-06	0.000194267	0.000263123	0.00160454	0.000646998	0.000720555	3.35646e-05	0.00201958	0.00303781	0.00138206	1.32819e-07	0.00036106	5.98294e-05	3.09502e-06	8.978e-06	0.00192878	0.00552958	0.000496627	4.82884e-05	0.000564415	0.000205431	1.9445e-05	0.000856486
						Lanzhou	0.000522678	0.00144093	0.00271904	3.79048e-05	0	0.00196914	2.51861e-05	3.08059e-05	8.51519e-05	0.00235436	0.000403492	0.000829084	1.21519e-05	0.00439353	0.00127268	0.000770054	4.57567e-05	0.000733871	0.00130264	0.000902909	5.59023e-05	0.00128234	0.00383634	0.00160584	6.30557e-07	0.000306512	0.000236039	6.48499e-06	0.00014299
						Guangzhou	0.00101737	0.000230552	2.13669e-05	0.00252342	0.00196914	0	0.00324547	0.00433115	0.00364551	3.5819e-05	0.00573797	0.00123164	0.00674429	0.00709596	0.00838932	0.00112997	0.00117295	0.000312045	0.000824956	0.00120343	0.00218616	0.00699743	0.000168707	0.000347508	0.00222244	0.00398418	0.00193751	0.00224375	0.0052901
						Nanning	0.000222337	0.000697504	0.0025972	2.15295e-06	2.51861e-05	0.00324547	0	0.000329989	0.000182632	0.00152169	0.000500893	0.000627931	1.43546e-05	0.00196284	0.00160471	0.000758108	1.94994e-06	0.000359242	7.84243e-05	8.21772e-06	2.90288e-06	0.00136283	0.00329116	0.000555712	5.06957e-05	0.000407345	0.000180693	1.62193e-05	0.00038629
						Guiyang	0.000734981	0.00138037	0.012352	0.000194267	3.08059e-05	0.00433115	0.000329989	0	5.57505e-06	0.0022825	0.000102453	0.00160428	0.000180778	0.00127132	0.000811359	0.00182764	0.000106445	0.000803811	0.000466168	0.000207069	0.000112486	0.00065607	0.00483912	0.00119768	5.4474e-05	9.93179e-05	4.24222e-05	0.000223702	5.46538e-05
						Shijiazhuang	0.00198672	0.014216	0.00346337	0.000263123	8.51519e-05	0.00364551	0.000182632	5.57505e-06	0	0.00563404	0.000253325	0.00258093	0.000212827	0.00402737	0.00144108	0.00207256	0.000372966	0.00268113	0.000854562	0.000362038	0.00034389	0.0045672	0.00840981	0.0144779	6.61953e-05	0.000388992	2.56561e-05	8.28926e-05	3.04198e-05
						Harbin	0.00131999	0.000915243	9.48864e-05	0.00160454	0.00235436	3.5819e-05	0.00152169	0.0022825	0.00563404	0	0.00552221	0.000900297	0.0022431	0.0124981	0.00785559	0.000761245	0.0226183	0.0032466	0.00140165	0.00150781	0.00256167	0.0110091	1.44845e-05	0.000855155	0.00223134	0.00946483	0.00224278	0.00148818	0.0039355
						Zhengzhou	0.00432699	0.00772768	0.00571587	0.000646998	0.000403492	0.00573797	0.000500893	0.000102453	0.000253325	0.00552221	0	0.00664508	0.000806614	0.00176363	0.00105327	0.00414445	0.000602342	0.00276071	0.00159859	0.000916057	0.00153777	0.00108337	0.0128945	0.00802494	0.000326724	7.828e-06	1.83785e-07	0.000265845	1.22229e-05
						Wuhan	3.97476e-05	0.000144135	0.000715919	0.000720555	0.000829084	0.00123164	0.000627931	0.00160428	0.00258093	0.000900297	0.00664508	0	0.00296595	0.00622434	0.00611145	1.35601e-05	0.000305208	1.5232e-05	9.07231e-05	0.000292877	0.000956653	0.00623083	0.00234018	5.93709e-05	0.000860238	0.00283299	0.000960591	0.00059042	0.00260656
						Changsha	0.00054781	0.00133651	0.00275085	3.35646e-05	1.21519e-05	0.00674429	1.43546e-05	0.000180778	0.000212827	0.0022431	0.000806614	0.00296595	0	0.00255519	0.00242523	0.00293526	1.55446e-05	0.000626768	0.000171744	3.47678e-05	8.90631e-07	0.00184893	0.00620289	0.00110082	1.80307e-05	0.0005021	0.000172266	8.88209e-07	0.000535352
						Hohehot	0.00583645	0.0223072	0.00726399	0.00201958	0.00439353	0.00709596	0.00196284	0.00127132	0.00402737	0.0124981	0.00176363	0.00622434	0.00255519	0	0.000263832	0.0046072	0.00395686	0.00925798	0.0135159	0.00529513	0.0045977	0.000421485	0.0123899	0.0214102	0.0022996	0.00268478	0.000815667	0.00172756	0.00123188
						Nanjing	0.0204539	0.00862485	0.0064787	0.00303781	0.00127268	0.00838932	0.00160471	0.000811359	0.00144108	0.00785559	0.00105327	0.00611145	0.00242523	0.000263832	0	0.00946054	0.00177289	0.00485664	0.0026421	0.00188616	0.00251633	5.71734e-08	0.0651458	0.00756866	0.0011288	0.000587011	0.000204899	0.0010344	0.00220589
						Nanchang	0.000175306	8.32811e-05	0.000432971	0.00138206	0.000770054	0.00112997	0.000758108	0.00182764	0.00207256	0.000761245	0.00414445	1.35601e-05	0.00293526	0.0046072	0.00946054	0	0.000334554	4.69543e-06	0.000105134	0.000296413	0.000816335	0.00694222	0.00313726	2.38153e-05	0.000749242	0.00288406	0.000853841	0.000688003	0.00528173
						Changchun	0.000189764	0.00150298	0.00100164	1.32819e-07	4.57567e-05	0.00117295	1.94994e-06	0.000106445	0.000372966	0.0226183	0.000602342	0.000305208	1.55446e-05	0.00395686	0.00177289	0.000334554	0	0.00332446	7.35674e-05	2.0386e-06	1.26387e-05	0.00259984	0.00272129	0.000773125	4.88442e-05	0.00124548	0.000220032	1.36373e-05	0.000352862
						Shenyang	8.9406e-05	8.2256e-05	0.000207162	0.00036106	0.000733871	0.000312045	0.000359242	0.000803811	0.00268113	0.0032466	0.00276071	1.5232e-05	0.000626768	0.00925798	0.00485664	4.69543e-06	0.00332446	0	0.00016575	0.00030262	0.000723273	0.00778318	0.0011348	6.63601e-06	0.000698452	0.00629789	0.000918827	0.000396266	0.00173241
						Yinchuan	1.95336e-05	0.000518671	0.000993055	5.98294e-05	0.00130264	0.000824956	7.84243e-05	0.000466168	0.000854562	0.00140165	0.00159859	9.07231e-05	0.000171744	0.0135159	0.0026421	0.000105134	7.35674e-05	0.00016575	0	0.000168182	0.000406451	0.00293095	0.00189847	0.00035032	0.000486456	0.00163066	0.00104571	0.000178058	0.000740731
						Xining	0.000140765	0.000658586	0.00151514	3.09502e-06	0.000902909	0.00120343	8.21772e-06	0.000207069	0.000362038	0.00150781	0.000916057	0.000292877	3.47678e-05	0.00529513	0.00188616	0.000296413	2.0386e-06	0.00030262	0.000168182	0	6.85197e-05	0.00190077	0.00250739	0.000671835	0.000158342	0.000659778	0.000584373	4.12185e-05	0.000408867
						Xi'an	0.000531908	0.00174224	0.00279713	8.978e-06	5.59023e-05	0.00218616	2.90288e-06	0.000112486	0.00034389	0.00256167	0.00153777	0.000956653	8.90631e-07	0.0045977	0.00251633	0.000816335	1.26387e-05	0.000723273	0.000406451	6.85197e-05	0	0.00256013	0.00483403	0.00245958	5.83115e-05	0.000718909	0.000289795	2.74507e-06	0.000361918
						Jinan	0.0103598	0.0200521	0.00654778	0.00192878	0.00128234	0.00699743	0.00136283	0.00065607	0.0045672	0.0110091	0.00108337	0.00623083	0.00184893	0.000421485	5.71734e-08	0.00694222	0.00259984	0.00778318	0.00293095	0.00190077	0.00256013	0	0.0203773	0.0169315	0.00113576	0.00164169	0.000203605	0.000886542	0.000855664
						Shanghai	0.00597354	0.00111961	0.000229873	0.00552958	0.00383634	0.000168707	0.00329116	0.00483912	0.00840981	1.44845e-05	0.0128945	0.00234018	0.00620289	0.0123899	0.0651458	0.00313726	0.00272129	0.0011348	0.00189847	0.00250739	0.00483403	0.0203773	0	0.00137554	0.00363274	0.0101462	0.00311469	0.00285079	0.059908
						Taiyuan	0.000202258	4.76755e-05	0.00022813	0.000496627	0.00160584	0.000347508	0.000555712	0.00119768	0.0144779	0.000855155	0.00802494	5.93709e-05	0.00110082	0.0214102	0.00756866	2.38153e-05	0.000773125	6.63601e-06	0.00035032	0.000671835	0.00245958	0.0169315	0.00137554	0	0.00148095	0.0076677	0.00140683	0.000690819	0.00254907
						Chengdu	0.000506251	0.0013213	0.00927365	4.82884e-05	6.30557e-07	0.00222244	5.06957e-05	5.4474e-05	6.61953e-05	0.00223134	0.000326724	0.000860238	1.80307e-05	0.0022996	0.0011288	0.000749242	4.88442e-05	0.000698452	0.000486456	0.000158342	5.83115e-05	0.00113576	0.00363274	0.00148095	0	0.000254376	0.00013582	2.00659e-05	0.000117529
						Tianjin	0.003152	0.0416284	0.00379071	0.000564415	0.000306512	0.00398418	0.000407345	9.93179e-05	0.000388992	0.00946483	7.828e-06	0.00283299	0.0005021	0.00268478	0.000587011	0.00288406	0.00124548	0.00629789	0.00163066	0.000659778	0.000718909	0.00164169	0.0101462	0.0076677	0.000254376	0	2.7891e-06	0.000240785	2.69634e-05
						Urumchi	0.000728248	0.00138406	0.00222574	0.000205431	0.000236039	0.00193751	0.000180693	4.24222e-05	2.56561e-05	0.00224278	1.83785e-07	0.000960591	0.000172266	0.000815667	0.000204899	0.000853841	0.000220032	0.000918827	0.00104571	0.000584373	0.000289795	0.000203605	0.00311469	0.00140683	0.00013582	2.7891e-06	0	0.000151128	2.1471e-06
						Kunming	0.00023716	0.000702356	0.00367841	1.9445e-05	6.48499e-06	0.00224375	1.62193e-05	0.000223702	8.28926e-05	0.00148818	0.000265845	0.00059042	8.88209e-07	0.00172756	0.0010344	0.000688003	1.36373e-05	0.000396266	0.000178058	4.12185e-05	2.74507e-06	0.000886542	0.00285079	0.000690819	2.00659e-05	0.000240785	0.000151128	0	0.00019405
						Hangzhou	0.00535038	0.003019	0.00317143	0.000856486	0.00014299	0.0052901	0.00038629	5.46538e-05	3.04198e-05	0.0039355	1.22229e-05	0.00260656	0.000535352	0.00123188	0.00220589	0.00528173	0.000352862	0.00173241	0.000740731	0.000408867	0.000361918	0.000855664	0.059908	0.00254907	0.000117529	2.69634e-05	2.1471e-06	0.00019405	0
																																			2.14352

## Sheet: Geary-Exp
						Standardized Residuals	0.449638	0.954978	1.36707	-0.0563645	-0.326825	1.53204	-0.106577	-0.530512	-0.619618	1.8165	-0.875965	0.621556	-0.200642	-2.10576	-1.55486	0.679334	-0.0399294	0.759078	0.292724	0.0235961	-0.172573	-1.54997	1.97052	0.831491	-0.348395	-0.939963	-0.85709	-0.230508	-0.782959
Region	City	Residuals	Standardized Residuals		Standardized Residuals	Z	Hefei	Beijing	Chongqing	Fuzhou	Lanzhou	Guangzhou	Nanning	Guiyang	Shijiazhuang	Harbin	Zhengzhou	Wuhan	Changsha	Hohehot	Nanjing	Nanchang	Changchun	Shenyang	Yinchuan	Xining	Xi'an	Jinan	Shanghai	Taiyuan	Chengdu	Tianjin	Urumchi	Kunming	Hangzhou
Anhui	Hefei	1.96711	0.449638		0.449638	Hefei	0	0.255368	0.841676	0.256039	0.602895	1.17159	0.309376	0.960694	1.14331	1.86831	1.75723	0.0295557	0.422865	6.53006	4.01801	0.0527601	0.239677	0.095753	0.0246222	0.181512	0.387147	3.99845	2.31307	0.145811	0.636858	1.93099	1.70754	0.462599	1.5193
Beijing	Beijing	4.17791	0.954978		0.954978	Beijing	0.255368	0	0.169818	1.02281	1.64302	0.332999	1.1269	2.20668	2.47935	0.742221	3.35235	0.11117	1.33546	9.36812	6.29928	0.0759794	0.98984	0.0383766	0.43858	0.867472	1.27137	6.27478	1.03132	0.015249	1.69878	3.5908	3.28359	1.40538	3.02042
Chongqing	Chongqing	5.98074	1.36707		1.36707	Chongqing	0.841676	0.169818	0	2.02616	2.86927	0.0272156	2.17163	3.60081	3.94692	0.20199	5.0312	0.555787	2.45771	12.0605	8.53766	0.472977	1.97964	0.369651	1.15421	1.80491	2.37049	8.50913	0.36415	0.286842	2.94281	5.32239	4.94687	2.55225	4.62261
Fujian	Fuzhou	-0.246587	-0.0563645		-0.0563645	Fuzhou	0.256039	1.02281	2.02616	0	0.0731486	2.52302	0.00252132	0.224815	0.317255	3.50762	0.671746	0.459576	0.0208161	4.20002	2.24549	0.541252	0.000270112	0.664947	0.121862	0.00639369	0.0135045	2.23087	4.10824	0.788287	0.085282	0.780747	0.641161	0.0303261	0.52794
Gansu	Lanzhou	-1.42982	-0.326825		-0.326825	Lanzhou	0.602895	1.64302	2.86927	0.0731486	0	3.45537	0.0485089	0.0414884	0.0857283	4.59384	0.301556	0.899426	0.015922	3.16461	1.50807	1.01235	0.0823088	1.17918	0.38384	0.122795	0.0237935	1.49609	5.27777	1.34169	0.000465301	0.375939	0.281181	0.00927681	0.208059
Guangdong	Guangzhou	6.70247	1.53204		1.53204	Guangzhou	1.17159	0.332999	0.0272156	2.52302	3.45537	0	2.68506	4.25411	4.62963	0.0809185	5.79848	0.828978	3.00218	13.2336	9.52894	0.727105	2.47108	0.597468	1.5359	2.2754	2.9057	9.4988	0.192262	0.490767	3.53603	6.11079	5.70793	3.10657	5.35922
Guangxi	Nanning	-0.466262	-0.106577		-0.106577	Nanning	0.309376	1.1269	2.17163	0.00252132	0.0485089	2.68506	0	0.17972	0.263211	3.69823	0.591958	0.530178	0.00884822	3.99673	2.09752	0.617656	0.00444193	0.749359	0.159441	0.0169451	0.00435546	2.08339	4.31431	0.879972	0.058476	0.694532	0.563269	0.0153589	0.457493
Guizhou	Guiyang	-2.32092	-0.530512		-0.530512	Guiyang	0.960694	2.20668	3.60081	0.224815	0.0414884	4.25411	0.17972	0	0.00794004	5.50847	0.119338	1.32726	0.108814	2.48141	1.04929	1.46373	0.240671	1.66304	0.677716	0.307035	0.12812	1.0393	6.25513	1.85505	0.0331663	0.167651	0.106653	0.0900019	0.0637299
Hebei	Shijiazhuang	-2.71075	-0.619618		-0.619618	Shijiazhuang	1.14331	2.47935	3.94692	0.317255	0.0857283	4.62963	0.263211	0.00794004	0	5.93468	0.0657137	1.54051	0.175541	2.20862	0.874676	1.68728	0.336039	1.9008	0.832368	0.413725	0.19985	0.865562	6.70879	2.10572	0.073562	0.102621	0.0563926	0.151407	0.0266802
Heilongjiang	Harbin	7.94696	1.8165		1.8165	Harbin	1.86831	0.742221	0.20199	3.50762	4.59384	0.0809185	3.69823	5.50847	5.93468	0	7.24937	1.42789	4.06886	15.3841	11.3661	1.29315	3.44633	1.11814	2.3219	3.21451	3.95641	11.3332	0.0237206	0.970244	4.68677	7.59809	7.14808	4.19024	6.75719
Henan	Zhengzhou	-3.83224	-0.875965		-0.875965	Zhengzhou	1.75723	3.35235	5.0312	0.671746	0.301556	5.79848	0.591958	0.119338	0.0657137	7.24937	0	2.24257	0.456061	1.5124	0.460897	2.41896	0.698956	2.67337	1.36583	0.809211	0.494761	0.454288	8.10245	2.91541	0.27833	0.00409575	0.000356289	0.416615	0.00865013
Hubei	Wuhan	2.71923	0.621556		0.621556	Wuhan	0.0295557	0.11117	0.555787	0.459576	0.899426	0.828978	0.530178	1.32726	1.54051	1.42789	2.24257	0	0.67601	7.43826	4.73678	0.00333828	0.437563	0.0189123	0.108131	0.357556	0.630641	4.71554	1.81969	0.0440726	0.940806	2.43834	2.18639	0.726014	1.97266
Hunan	Changsha	-0.877784	-0.200642		-0.200642	Changsha	0.422865	1.33546	2.45771	0.0208161	0.015922	3.00218	0.00884822	0.108814	0.175541	4.06886	0.456061	0.67601	0	3.62948	1.8339	0.774358	0.0258286	0.921063	0.24341	0.0502828	0.000787872	1.8207	4.71392	1.0653	0.021831	0.546596	0.430923	0.000891984	0.339093
Inner Mongolia	Hohehot	-9.21243	-2.10576		-2.10576	Hohehot	6.53006	9.36812	12.0605	4.20002	3.16461	13.2336	3.99673	2.48141	2.20862	15.3841	1.5124	7.43826	3.62948	0	0.303492	7.75675	4.26766	8.2073	5.75273	4.53416	3.73721	0.308899	16.616	8.62745	3.08833	1.35908	1.55918	3.51657	1.7498
Jiangsu	Nanjing	-6.80231	-1.55486		-1.55486	Nanjing	4.01801	6.29928	8.53766	2.24549	1.50807	9.52894	2.09752	1.04929	0.874676	11.3661	0.460897	4.73678	1.8339	0.303492	0	4.99162	2.29501	5.35431	3.41356	2.49152	1.91072	2.38665e-05	12.4283	5.69467	1.45556	0.378097	0.486882	1.75391	0.59583
Jiangxi	Nanchang	2.972	0.679334		0.679334	Nanchang	0.0527601	0.0759794	0.472977	0.541252	1.01235	0.727105	0.617656	1.46373	1.68728	1.29315	2.41896	0.00333828	0.774358	7.75675	4.99162	0	0.51734	0.00635912	0.149468	0.429992	0.725746	4.96981	1.66715	0.0231518	1.05623	2.62212	2.3606	0.827813	2.1383
Jilin	Changchun	-0.174686	-0.0399294		-0.0399294	Changchun	0.239677	0.98984	1.97964	0.000270112	0.0823088	2.47108	0.00444193	0.240671	0.336039	3.44633	0.698956	0.437563	0.0258286	4.26766	2.29501	0.51734	0	0.638413	0.110658	0.00403549	0.0175944	2.28023	4.04189	0.759374	0.0951512	0.810061	0.667751	0.0363203	0.552093
Liaoning	Shenyang	3.32087	0.759078		0.759078	Shenyang	0.095753	0.0383766	0.369651	0.664947	1.17918	0.597468	0.749359	1.66304	1.9008	1.11814	2.67337	0.0189123	0.921063	8.2073	5.35431	0.00635912	0.638413	0	0.217487	0.540934	0.867974	5.33172	1.46758	0.00524363	1.2265	2.88674	2.612	0.979281	2.37788
Ningxia	Yinchuan	1.28063	0.292724		0.292724	Yinchuan	0.0246222	0.43858	1.15421	0.121862	0.38384	1.5359	0.159441	0.677716	0.832368	2.3219	1.36583	0.108131	0.24341	5.75273	3.41356	0.149468	0.110658	0.217487	0	0.0724296	0.216501	3.39553	2.81498	0.29027	0.411033	1.51952	1.32207	0.273772	1.15709
Qinghai	Xining	0.10323	0.0235961		0.0235961	Xining	0.181512	0.867472	1.80491	0.00639369	0.122795	2.2754	0.0169451	0.307035	0.413725	3.21451	0.809211	0.357556	0.0502828	4.53416	2.49152	0.429992	0.00403549	0.540934	0.0724296	0	0.0384824	2.47612	3.79049	0.652694	0.138378	0.928447	0.775608	0.064569	0.650532
Shaanxi	Xi'an	-0.754986	-0.172573		-0.172573	Xi'an	0.387147	1.27137	2.37049	0.0135045	0.0237935	2.9057	0.00435546	0.12812	0.19985	3.95641	0.494761	0.630641	0.000787872	3.73721	1.91072	0.725746	0.0175944	0.867974	0.216501	0.0384824	0	1.89723	4.59283	1.00814	0.0309134	0.588888	0.468563	0.00335648	0.372571
Shandong	Jinan	-6.78094	-1.54997		-1.54997	Jinan	3.99845	6.27478	8.50913	2.23087	1.49609	9.4988	2.08339	1.0393	0.865562	11.3332	0.454288	4.71554	1.8207	0.308899	2.38665e-05	4.96981	2.28023	5.33172	3.39553	2.47612	1.89723	0	12.3938	5.67138	1.44379	0.372113	0.480089	1.74099	0.588312
Shanghai	Shanghai	8.62075	1.97052		1.97052	Shanghai	2.31307	1.03132	0.36415	4.10824	5.27777	0.192262	4.31431	6.25513	6.70879	0.0237206	8.10245	1.81969	4.71392	16.616	12.4283	1.66715	4.04189	1.46758	2.81498	3.79049	4.59283	12.3938	0	1.29738	5.37735	8.47089	7.99535	4.8445	7.58162
Shanxi	Taiyuan	3.63767	0.831491		0.831491	Taiyuan	0.145811	0.015249	0.286842	0.788287	1.34169	0.490767	0.879972	1.85505	2.10572	0.970244	2.91541	0.0440726	1.0653	8.62745	5.69467	0.0231518	0.759374	0.00524363	0.29027	0.652694	1.00814	5.67138	1.29738	0	1.39213	3.13805	2.8513	1.12784	2.60645
Sichuan	Chengdu	-1.52419	-0.348395		-0.348395	Chengdu	0.636858	1.69878	2.94281	0.085282	0.000465301	3.53603	0.058476	0.0331663	0.073562	4.68677	0.27833	0.940806	0.021831	3.08833	1.45556	1.05623	0.0951512	1.2265	0.411033	0.138378	0.0309134	1.44379	5.37735	1.39213	0	0.349953	0.25877	0.0138974	0.188846
Tianjin	Tianjin	-4.11222	-0.939963		-0.939963	Tianjin	1.93099	3.5908	5.32239	0.780747	0.375939	6.11079	0.694532	0.167651	0.102621	7.59809	0.00409575	2.43834	0.546596	1.35908	0.378097	2.62212	0.810061	2.88674	1.51952	0.928447	0.588888	0.372113	8.47089	3.13805	0.349953	0	0.00686804	0.503326	0.0246503
Xinjiang	Urumchi	-3.74966	-0.85709		-0.85709	Urumchi	1.70754	3.28359	4.94687	0.641161	0.281181	5.70793	0.563269	0.106653	0.0563926	7.14808	0.000356289	2.18639	0.430923	1.55918	0.486882	2.3606	0.667751	2.612	1.32207	0.775608	0.468563	0.480089	7.99535	2.8513	0.25877	0.00686804	0	0.392604	0.00549533
Yunnan	Kunming	-1.00844	-0.230508		-0.230508	Kunming	0.462599	1.40538	2.55225	0.0303261	0.00927681	3.10657	0.0153589	0.0900019	0.151407	4.19024	0.416615	0.726014	0.000891984	3.51657	1.75391	0.827813	0.0363203	0.979281	0.273772	0.064569	0.00335648	1.74099	4.8445	1.12784	0.0138974	0.503326	0.392604	0	0.305202
Zhejiang	Hangzhou	-3.42535	-0.782959		-0.782959	Hangzhou	1.5193	3.02042	4.62261	0.52794	0.208059	5.35922	0.457493	0.0637299	0.0266802	6.75719	0.00865013	1.97266	0.339093	1.7498	0.59583	2.1383	0.552093	2.37788	1.15709	0.650532	0.372571	0.588312	7.58162	2.60645	0.188846	0.0246503	0.00549533	0.305202	0
	average	3.18519e-15	6.96761e-16
	stdev	4.37487	1			W	Hefei	Beijing	Chongqing	Fuzhou	Lanzhou	Guangzhou	Nanning	Guiyang	Shijiazhuang	Harbin	Zhengzhou	Wuhan	Changsha	Hohehot	Nanjing	Nanchang	Changchun	Shenyang	Yinchuan	Xining	Xi'an	Jinan	Shanghai	Taiyuan	Chengdu	Tianjin	Urumchi	Kunming	Hangzhou
						Hefei	0	0.00194291	0.000654283	0.00169411	0.000829265	0.000832064	0.000542377	0.000630475	0.00232543	0.000519714	0.00314575	0.00172289	0.00163797	0.00088211	0.00457261	0.00379479	0.000682047	0.000960719	0.000685118	0.000650618	0.00177196	0.00326087	0.00325355	0.00179398	0.000688203	0.00217632	9.90277e-05	0.000200044	0.00391164
	Geary's C	1.04143				Beijing	0.00194291	0	0.000622733	0.000471859	0.000849058	0.000493543	0.000363614	0.00037481	0.00475596	0.00152778	0.00299406	0.00163981	0.00109196	0.00306897	0.00176401	0.00127504	0.00200499	0.00282419	0.00143626	0.000619245	0.00176599	0.00371467	0.00125515	0.00366905	0.000655018	0.00556585	9.42525e-05	0.000182853	0.00108951
	ARCI	2.08287				Chongqing	0.000654283	0.000622733	0	0.000489678	0.000988079	0.000669147	0.00146066	0.00385927	0.000850012	0.000145571	0.00135021	0.00162514	0.00131874	0.000335742	0.00061855	0.000924721	0.000191041	0.000269096	0.000816327	0.000775219	0.00143143	0.00063903	0.000384619	0.000688977	0.00368557	0.000530328	0.000123138	0.00188276	0.000482038
						Fuzhou	0.00169411	0.000471859	0.000489678	0	0.000207598	0.00109073	0.00080359	0.000823695	0.000755449	0.000131427	0.0010185	0.0020807	0.00214718	0.0001589	0.00173649	0.00322807	0.000172478	0.00024295	0.000171513	0.000162876	0.000443591	0.000824621	0.00172483	0.000382465	0.000278006	0.000550355	2.47906e-05	0.000401842	0.0021617
						Lanzhou	0.000829265	0.000849058	0.000988079	0.000207598	0	0.000283684	0.000209002	0.000587402	0.00107734	0.00019982	0.00171132	0.00093727	0.000626944	0.001796	0.000783976	0.000622034	0.000262233	0.000369377	0.00383766	0.00509324	0.0030381	0.000809933	0.000557823	0.0014623	0.0017404	0.00072796	0.000775219	0.000505891	0.000484208
						Guangzhou	0.000832064	0.000493543	0.000669147	0.00109073	0.000283684	0	0.00148381	0.00112558	0.000673672	0.000115372	0.0010701	0.00195386	0.00293413	0.00023306	0.00085576	0.00205977	0.000151408	0.000213271	0.000234373	0.000222571	0.00060617	0.000576292	0.000850012	0.000522641	0.000379897	0.000420781	3.38765e-05	0.00054912	0.00106531
						Nanning	0.000542377	0.000363614	0.00146066	0.00080359	0.000209002	0.00148381	0	0.002457	0.000496323	8.49991e-05	0.000788391	0.00143949	0.0021617	0.000171705	0.000630475	0.00151752	0.000111549	0.000157125	0.000172672	0.000163977	0.000446591	0.000424579	0.00062624	0.000385052	0.000829265	0.000310007	2.49582e-05	0.00119866	0.000784857
						Guiyang	0.000630475	0.00037481	0.00385927	0.000823695	0.000587402	0.00112558	0.002457	0	0.000511605	8.76164e-05	0.000812667	0.00148381	0.00221827	0.000199595	0.000646248	0.00155549	0.000114983	0.000161964	0.000485297	0.00046086	0.000850967	0.000384619	0.000646975	0.000409589	0.00219103	0.000319553	7.32042e-05	0.00316702	0.000810844
						Shijiazhuang	0.00232543	0.00475596	0.000850012	0.000755449	0.00107734	0.000673672	0.000496323	0.000511605	0	0.000991414	0.0040868	0.0022383	0.00149049	0.0024405	0.00219843	0.00151923	0.00130108	0.00183268	0.00114214	0.000845252	0.00230204	0.00462946	0.00156425	0.00500815	0.00089408	0.00405479	0.000128652	0.000249588	0.00135782
						Harbin	0.000519714	0.00152778	0.000145571	0.000131427	0.00019982	0.000115372	8.49991e-05	8.76164e-05	0.000991414	0	0.000624133	0.000383326	0.000255259	0.000722258	0.000491331	0.000313509	0.00494665	0.0035118	0.000338013	0.000144756	0.000412822	0.00103465	0.000349597	0.000857685	0.000153118	0.00155026	2.20327e-05	4.2744e-05	0.000303461
						Zhengzhou	0.00314575	0.00299406	0.00135021	0.0010185	0.00171132	0.0010701	0.000788391	0.000812667	0.0040868	0.000624133	0	0.00355545	0.0023676	0.00140593	0.00297395	0.00229172	0.000819082	0.00115374	0.00141385	0.00134265	0.00365671	0.00307241	0.00211605	0.00339543	0.00142022	0.00255265	0.000204359	0.000396462	0.0018368
						Wuhan	0.00172289	0.00163981	0.00162514	0.0020807	0.00093727	0.00195386	0.00143949	0.00148381	0.0022383	0.000383326	0.00355545	0	0.00432289	0.000770013	0.0016288	0.00418435	0.000503058	0.000708598	0.000774349	0.000735356	0.00200274	0.00168273	0.0016215	0.00172677	0.000922646	0.00139806	0.000111925	0.000723883	0.00168273
						Changsha	0.00163797	0.00109196	0.00131874	0.00214718	0.000626944	0.00293413	0.0021617	0.00221827	0.00149049	0.000255259	0.0023676	0.00432289	0	0.000515065	0.00168462	0.00405479	0.000334989	0.000471859	0.000517966	0.000491883	0.00133964	0.00112054	0.0016733	0.00115504	0.000748691	0.000930974	7.48673e-05	0.00108219	0.00209713
						Hohehot	0.00088211	0.00306897	0.000335742	0.0001589	0.001796	0.00023306	0.000171705	0.000199595	0.0024405	0.000722258	0.00140593	0.000770013	0.000515065	0	0.000833935	0.000322075	0.000947857	0.00133513	0.0030381	0.00140909	0.00152264	0.0017561	0.00059337	0.00316346	0.000591374	0.00263125	0.000214472	0.000171898	0.000515065
						Nanjing	0.00457261	0.00176401	0.00061855	0.00173649	0.000783976	0.00085576	0.000630475	0.000646248	0.00219843	0.000491331	0.00297395	0.0016288	0.00168462	0.000833935	0	0.00253266	0.000644798	0.000908251	0.000647702	0.000615086	0.00167518	0.00308278	0.00461907	0.00169601	0.000650618	0.00205746	9.36195e-05	0.000315274	0.00400951
						Nanchang	0.00379479	0.00127504	0.000924721	0.00322807	0.000622034	0.00205977	0.00151752	0.00155549	0.00151923	0.000313509	0.00229172	0.00418435	0.00405479	0.000322075	0.00253266	0	0.000411434	0.000579538	0.000513909	0.00048803	0.00132915	0.00181018	0.00251565	0.00114599	0.000524994	0.00128222	4.68153e-05	0.000758851	0.00315282
						Changchun	0.000682047	0.00200499	0.000191041	0.000172478	0.000262233	0.000151408	0.000111549	0.000114983	0.00130108	0.00494665	0.000819082	0.000503058	0.000334989	0.000947857	0.000644798	0.000411434	0	0.00460871	0.000443591	0.000189971	0.000541768	0.00135782	0.000458794	0.00112558	0.000200945	0.00203448	2.89146e-05	5.60951e-05	0.000398248
						Shenyang	0.000960719	0.00282419	0.000269096	0.00024295	0.000369377	0.000213271	0.000157125	0.000161964	0.00183268	0.0035118	0.00115374	0.000708598	0.000471859	0.00133513	0.000908251	0.000579538	0.00460871	0	0.000624835	0.000267589	0.000763124	0.0019126	0.000646248	0.00158548	0.000283047	0.00286573	4.07285e-05	7.90145e-05	0.000560965
						Yinchuan	0.000685118	0.00143626	0.000816327	0.000171513	0.00383766	0.000234373	0.000172672	0.000485297	0.00114214	0.000338013	0.00141385	0.000774349	0.000517966	0.0030381	0.000647702	0.000513909	0.000443591	0.000624835	0	0.00301092	0.00251	0.000821847	0.00046086	0.00148048	0.00143787	0.00123141	0.000680517	0.000417955	0.000400041
						Xining	0.000650618	0.000619245	0.000775219	0.000162876	0.00509324	0.000222571	0.000163977	0.00046086	0.000845252	0.000144756	0.00134265	0.000735356	0.000491883	0.00140909	0.000615086	0.00048803	0.000189971	0.000267589	0.00301092	0	0.00238361	0.000635451	0.000437652	0.00114728	0.00136547	0.000527358	0.000608216	0.000396908	0.000379897
						Xi'an	0.00177196	0.00176599	0.00143143	0.000443591	0.0030381	0.00060617	0.000446591	0.000850967	0.00230204	0.000412822	0.00365671	0.00200274	0.00133964	0.00152264	0.00167518	0.00132915	0.000541768	0.000763124	0.00251	0.00238361	0	0.00173065	0.00119194	0.00312462	0.0025213	0.00150564	0.000362798	0.000732882	0.00103465
						Jinan	0.00326087	0.00371467	0.00063903	0.000824621	0.000809933	0.000576292	0.000424579	0.000384619	0.00462946	0.00103465	0.00307241	0.00168273	0.00112054	0.0017561	0.00308278	0.00181018	0.00135782	0.0019126	0.000821847	0.000635451	0.00173065	0	0.0021935	0.00357146	0.00067216	0.00433261	9.67192e-05	0.000195381	0.00190403
						Shanghai	0.00325355	0.00125515	0.000384619	0.00172483	0.000557823	0.000850012	0.00062624	0.000646975	0.00156425	0.000349597	0.00211605	0.0016215	0.0016733	0.00059337	0.00461907	0.00251565	0.000458794	0.000646248	0.00046086	0.000437652	0.00119194	0.0021935	0	0.00120676	0.000462935	0.00146395	6.66131e-05	0.000313157	0.00517978
						Taiyuan	0.00179398	0.00366905	0.000688977	0.000382465	0.0014623	0.000522641	0.000385052	0.000409589	0.00500815	0.000857685	0.00339543	0.00172677	0.00115504	0.00316346	0.00169601	0.00114599	0.00112558	0.00158548	0.00148048	0.00114728	0.00312462	0.00357146	0.00120676	0	0.00121356	0.00312813	0.000174623	0.000352752	0.00104751
						Chengdu	0.000688203	0.000655018	0.00368557	0.000278006	0.0017404	0.000379897	0.000829265	0.00219103	0.00089408	0.000153118	0.00142022	0.000922646	0.000748691	0.000591374	0.000650618	0.000524994	0.000200945	0.000283047	0.00143787	0.00136547	0.0025213	0.00067216	0.000462935	0.00121356	0	0.000557823	0.000216894	0.00188699	0.000369377
						Tianjin	0.00217632	0.00556585	0.000530328	0.000550355	0.00072796	0.000420781	0.000310007	0.000319553	0.00405479	0.00155026	0.00255265	0.00139806	0.000930974	0.00263125	0.00205746	0.00128222	0.00203448	0.00286573	0.00123141	0.000527358	0.00150564	0.00433261	0.00146395	0.00312813	0.000557823	0	8.02668e-05	0.000155895	0.00127075
						Urumchi	9.90277e-05	9.42525e-05	0.000123138	2.47906e-05	0.000775219	3.38765e-05	2.49582e-05	7.32042e-05	0.000128652	2.20327e-05	0.000204359	0.000111925	7.48673e-05	0.000214472	9.36195e-05	4.68153e-05	2.89146e-05	4.07285e-05	0.000680517	0.000608216	0.000362798	9.67192e-05	6.66131e-05	0.000174623	0.000216894	8.02668e-05	0	6.30459e-05	6.7517e-05
						Kunming	0.000200044	0.000182853	0.00188276	0.000401842	0.000505891	0.00054912	0.00119866	0.00316702	0.000249588	4.2744e-05	0.000396462	0.000723883	0.00108219	0.000171898	0.000315274	0.000758851	5.60951e-05	7.90145e-05	0.000417955	0.000396908	0.000732882	0.000195381	0.000313157	0.000352752	0.00188699	0.000155895	6.30459e-05	0	0.000392475
						Hangzhou	0.00391164	0.00108951	0.000482038	0.0021617	0.000484208	0.00106531	0.000784857	0.000810844	0.00135782	0.000303461	0.0018368	0.00168273	0.00209713	0.000515065	0.00400951	0.00315282	0.000398248	0.000560965	0.000400041	0.000379897	0.00103465	0.00190403	0.00517978	0.00104751	0.000369377	0.00127075	6.7517e-05	0.000392475	0
																																			1
					z	W*Z	Hefei	Beijing	Chongqing	Fuzhou	Lanzhou	Guangzhou	Nanning	Guiyang	Shijiazhuang	Harbin	Zhengzhou	Wuhan	Changsha	Hohehot	Nanjing	Nanchang	Changchun	Shenyang	Yinchuan	Xining	Xi'an	Jinan	Shanghai	Taiyuan	Chengdu	Tianjin	Urumchi	Kunming	Hangzhou
					0.449638	Hefei	0	0.000496157	0.000550694	0.000433757	0.000499959	0.000974838	0.000167798	0.000605693	0.00265869	0.000970988	0.00552779	5.09213e-05	0.00069264	0.00576024	0.0183728	0.000200214	0.000163471	9.19917e-05	1.68691e-05	0.000118095	0.000686008	0.0130384	0.00752569	0.000261584	0.000438288	0.00420245	0.000169094	9.25403e-05	0.00594294
					0.954978	Beijing	0.000496157	0	0.000105751	0.000482624	0.00139502	0.00016435	0.000409756	0.000827086	0.0117917	0.00113395	0.0100371	0.000182298	0.00145827	0.0287504	0.011112	9.6877e-05	0.00198462	0.000108383	0.000629915	0.000537178	0.00224523	0.0233087	0.00129446	5.59492e-05	0.00111273	0.0199859	0.000309487	0.000256977	0.00329078
					1.36707	Chongqing	0.000550694	0.000105751	0	0.000992164	0.00283506	1.82112e-05	0.00317201	0.0138965	0.00335493	2.9404e-05	0.00679319	0.000903233	0.00324108	0.00404923	0.00528097	0.000437372	0.000378191	9.94716e-05	0.000942216	0.00139921	0.00339319	0.00543759	0.000140059	0.000197627	0.0108459	0.00282261	0.000609148	0.00480527	0.00222827
					-0.0563645	Fuzhou	0.000433757	0.000482624	0.000992164	0	1.51855e-05	0.00275195	2.02611e-06	0.000185179	0.00023967	0.000460997	0.000684175	0.000956241	4.46958e-05	0.000667385	0.00389927	0.0017472	4.65884e-08	0.000161549	2.09009e-05	1.04138e-06	5.99046e-06	0.00183962	0.007086	0.000301493	2.37089e-05	0.000429688	1.58948e-05	1.21863e-05	0.00114125
					-0.326825	Lanzhou	0.000499959	0.00139502	0.00283506	1.51855e-05	0	0.000980234	1.01384e-05	2.43704e-05	9.23586e-05	0.000917939	0.000516058	0.000843005	9.98218e-06	0.00568365	0.00118229	0.000629719	2.15841e-05	0.000435564	0.00147305	0.000625423	7.22869e-05	0.00121174	0.00294406	0.00196196	8.09807e-07	0.000273669	0.000217977	4.69305e-06	0.000100744
					1.53204	Guangzhou	0.000974838	0.00016435	1.82112e-05	0.00275195	0.000980234	0	0.00398413	0.00478836	0.00311885	9.33569e-06	0.00620498	0.0016197	0.0088088	0.00308422	0.00815449	0.00149767	0.000374142	0.000127422	0.000359973	0.000506437	0.00176135	0.00547409	0.000163425	0.000256495	0.00134333	0.00257131	0.000193365	0.00170588	0.00570921
					-0.106577	Nanning	0.000167798	0.000409756	0.00317201	2.02611e-06	1.01384e-05	0.00398413	0	0.000441573	0.000130638	0.000314346	0.000466695	0.000763185	1.91272e-05	0.00068626	0.00132243	0.000937307	4.95492e-07	0.000117743	2.75311e-05	2.77861e-06	1.94511e-06	0.000884566	0.0027018	0.000338835	4.84921e-05	0.00021531	1.40582e-05	1.84101e-05	0.000359066
					-0.530512	Guiyang	0.000605693	0.000827086	0.0138965	0.000185179	2.43704e-05	0.00478836	0.000441573	0	4.06217e-06	0.000482632	9.69823e-05	0.0019694	0.000241379	0.000495278	0.000678101	0.00227681	2.76732e-05	0.000269352	0.000328894	0.0001415	0.000109026	0.000399736	0.00404691	0.000759809	7.26685e-05	5.35733e-05	7.80747e-06	0.000285038	5.16749e-05
					-0.619618	Shijiazhuang	0.00265869	0.0117917	0.00335493	0.00023967	9.23586e-05	0.00311885	0.000130638	4.06217e-06	0	0.00588372	0.000268559	0.00344813	0.000261643	0.00539013	0.00192291	0.00256336	0.000437215	0.00348357	0.00095068	0.000349702	0.000460061	0.00400708	0.0104942	0.0105458	6.57703e-05	0.000416107	7.25502e-06	3.77894e-05	3.62269e-05
					1.8165	Harbin	0.000970988	0.00113395	2.9404e-05	0.000460997	0.000917939	9.33569e-06	0.000314346	0.000482632	0.00588372	0	0.00452457	0.000547347	0.00103861	0.0111113	0.0055845	0.000405413	0.0170478	0.00392669	0.00078483	0.000465319	0.0016333	0.0117258	8.29263e-06	0.000832163	0.000717631	0.011779	0.000157491	0.000179108	0.00205055
					-0.875965	Zhengzhou	0.00552779	0.0100371	0.00679319	0.000684175	0.000516058	0.00620498	0.000466695	9.69823e-05	0.000268559	0.00452457	0	0.00797336	0.00107977	0.00212633	0.00137068	0.00554357	0.000572502	0.00308438	0.00193108	0.00108649	0.0018092	0.00139576	0.0171452	0.00989906	0.000395289	1.0455e-05	7.28108e-08	0.000165172	1.58886e-05
					0.621556	Wuhan	5.09213e-05	0.000182298	0.000903233	0.000956241	0.000843005	0.0016197	0.000763185	0.0019694	0.00344813	0.000547347	0.00797336	0	0.00292232	0.00572755	0.00771526	1.39685e-05	0.00022012	1.34012e-05	8.37311e-05	0.000262931	0.00126301	0.00793497	0.00295062	7.61031e-05	0.000868031	0.00340894	0.000244713	0.000525549	0.00331945
					-0.200642	Changsha	0.00069264	0.00145827	0.00324108	4.46958e-05	9.98218e-06	0.0088088	1.91272e-05	0.000241379	0.000261643	0.00103861	0.00107977	0.00292232	0	0.00186942	0.00308943	0.00313986	8.6523e-06	0.000434612	0.000126078	2.47332e-05	1.05546e-06	0.00204016	0.00788782	0.00123046	1.63447e-05	0.000508867	3.22621e-05	9.65298e-07	0.000711121
					-2.10576	Hohehot	0.00576024	0.0287504	0.00404923	0.000667385	0.00568365	0.00308422	0.00068626	0.000495278	0.00539013	0.0111113	0.00212633	0.00572755	0.00186942	0	0.000253093	0.00249826	0.00404513	0.0109578	0.0174773	0.00638905	0.00569045	0.000542459	0.00985946	0.0272926	0.00182636	0.00357609	0.0003344	0.000604492	0.000901262
					-1.55486	Nanjing	0.0183728	0.011112	0.00528097	0.00389927	0.00118229	0.00815449	0.00132243	0.000678101	0.00192291	0.0055845	0.00137068	0.00771526	0.00308943	0.000253093	0	0.0126421	0.00147982	0.00486305	0.00221097	0.0015325	0.0032008	7.35753e-08	0.0574071	0.00965821	0.000947011	0.00077792	4.55817e-05	0.000552962	0.00238898
					0.679334	Nanchang	0.000200214	9.6877e-05	0.000437372	0.0017472	0.000629719	0.00149767	0.000937307	0.00227681	0.00256336	0.000405413	0.00554357	1.39685e-05	0.00313986	0.00249826	0.0126421	0	0.000212851	3.68535e-06	7.68127e-05	0.000209849	0.000964624	0.00899625	0.00419396	2.65318e-05	0.000554513	0.00336215	0.000110512	0.000628186	0.00674168
					-0.0399294	Changchun	0.000163471	0.00198462	0.000378191	4.65884e-08	2.15841e-05	0.000374142	4.95492e-07	2.76732e-05	0.000437215	0.0170478	0.000572502	0.00022012	8.6523e-06	0.00404513	0.00147982	0.000212851	0	0.00294226	4.90869e-05	7.66624e-07	9.53206e-06	0.00309615	0.00185439	0.000854738	1.91202e-05	0.00164805	1.93077e-05	2.03739e-06	0.00021987
					0.759078	Shenyang	9.19917e-05	0.000108383	9.94716e-05	0.000161549	0.000435564	0.000127422	0.000117743	0.000269352	0.00348357	0.00392669	0.00308438	1.34012e-05	0.000434612	0.0109578	0.00486305	3.68535e-06	0.00294226	0	0.000135893	0.000144748	0.000662372	0.0101974	0.000948421	8.31365e-06	0.000347157	0.00827263	0.000106383	7.73774e-05	0.00133391
					0.292724	Yinchuan	1.68691e-05	0.000629915	0.000942216	2.09009e-05	0.00147305	0.000359973	2.75311e-05	0.000328894	0.00095068	0.00078483	0.00193108	8.37311e-05	0.000126078	0.0174773	0.00221097	7.68127e-05	4.90869e-05	0.000135893	0	0.00021808	0.000543418	0.00279061	0.00129731	0.00042974	0.000591014	0.00187115	0.000899691	0.000114424	0.000462885
					0.0235961	Xining	0.000118095	0.000537178	0.00139921	1.04138e-06	0.000625423	0.000506437	2.77861e-06	0.0001415	0.000349702	0.000465319	0.00108649	0.000262931	2.47332e-05	0.00638905	0.0015325	0.000209849	7.66624e-07	0.000144748	0.00021808	0	9.17269e-05	0.00157346	0.00165892	0.000748825	0.00018895	0.000489624	0.000471737	2.5628e-05	0.000247135
					-0.172573	Xi'an	0.000686008	0.00224523	0.00339319	5.99046e-06	7.22869e-05	0.00176135	1.94511e-06	0.000109026	0.000460061	0.0016333	0.0018092	0.00126301	1.05546e-06	0.00569045	0.0032008	0.000964624	9.53206e-06	0.000662372	0.000543418	9.17269e-05	0	0.00328344	0.00547439	0.00315007	7.79422e-05	0.000886651	0.000169994	2.45991e-06	0.000385479
					-1.54997	Jinan	0.0130384	0.0233087	0.00543759	0.00183962	0.00121174	0.00547409	0.000884566	0.000399736	0.00400708	0.0117258	0.00139576	0.00793497	0.00204016	0.000542459	7.35753e-08	0.00899625	0.00309615	0.0101974	0.00279061	0.00157346	0.00328344	0	0.0271858	0.0202551	0.000970459	0.00161222	4.64338e-05	0.000340156	0.00112016
					1.97052	Shanghai	0.00752569	0.00129446	0.000140059	0.007086	0.00294406	0.000163425	0.0027018	0.00404691	0.0104942	8.29263e-06	0.0171452	0.00295062	0.00788782	0.00985946	0.0574071	0.00419396	0.00185439	0.000948421	0.00129731	0.00165892	0.00547439	0.0271858	0	0.00156563	0.00248936	0.0124009	0.000532595	0.00151709	0.0392711
					0.831491	Taiyuan	0.000261584	5.59492e-05	0.000197627	0.000301493	0.00196196	0.000256495	0.000338835	0.000759809	0.0105458	0.000832163	0.00989906	7.61031e-05	0.00123046	0.0272926	0.00965821	2.65318e-05	0.000854738	8.31365e-06	0.00042974	0.000748825	0.00315007	0.0202551	0.00156563	0	0.00168943	0.00981623	0.000497903	0.000397849	0.00273028
					-0.348395	Chengdu	0.000438288	0.00111273	0.0108459	2.37089e-05	8.09807e-07	0.00134333	4.84921e-05	7.26685e-05	6.57703e-05	0.000717631	0.000395289	0.000868031	1.63447e-05	0.00182636	0.000947011	0.000554513	1.91202e-05	0.000347157	0.000591014	0.00018895	7.79422e-05	0.000970459	0.00248936	0.00168943	0	0.000195212	5.61257e-05	2.62242e-05	6.97553e-05
					-0.939963	Tianjin	0.00420245	0.0199859	0.00282261	0.000429688	0.000273669	0.00257131	0.00021531	5.35733e-05	0.000416107	0.011779	1.0455e-05	0.00340894	0.000508867	0.00357609	0.00077792	0.00336215	0.00164805	0.00827263	0.00187115	0.000489624	0.000886651	0.00161222	0.0124009	0.00981623	0.000195212	0	5.51276e-07	7.8466e-05	3.13244e-05
					-0.85709	Urumchi	0.000169094	0.000309487	0.000609148	1.58948e-05	0.000217977	0.000193365	1.40582e-05	7.80747e-06	7.25502e-06	0.000157491	7.28108e-08	0.000244713	3.22621e-05	0.0003344	4.55817e-05	0.000110512	1.93077e-05	0.000106383	0.000899691	0.000471737	0.000169994	4.64338e-05	0.000532595	0.000497903	5.61257e-05	5.51276e-07	0	2.47521e-05	3.71028e-07
					-0.230508	Kunming	9.25403e-05	0.000256977	0.00480527	1.21863e-05	4.69305e-06	0.00170588	1.84101e-05	0.000285038	3.77894e-05	0.000179108	0.000165172	0.000525549	9.65298e-07	0.000604492	0.000552962	0.000628186	2.03739e-06	7.73774e-05	0.000114424	2.5628e-05	2.45991e-06	0.000340156	0.00151709	0.000397849	2.62242e-05	7.8466e-05	2.47521e-05	0	0.000119784
					-0.782959	Hangzhou	0.00594294	0.00329078	0.00222827	0.00114125	0.000100744	0.00570921	0.000359066	5.16749e-05	3.62269e-05	0.00205055	1.58886e-05	0.00331945	0.000711121	0.000901262	0.00238898	0.00674168	0.00021987	0.00133391	0.000462885	0.000247135	0.000385479	0.00112016	0.0392711	0.00273028	6.97553e-05	3.13244e-05	3.71028e-07	0.000119784	0
																																			2.08287
