# Supplementary material for: Spatial Autocorrelation Approaches to Testing Residuals from Least Squares Regression
Source: PLoS One. 2016 Jan 22;11(1):e0146865. doi: 10.1371/journal.pone.0146865 (PMC4723244; doi:10.1371/journal.pone.0146865)
Supplement: S5 File — It provides two Matlab programs for calculating the residual correlation index (RCI): one is based on the power-law decay function, and the other is based on the exponential-decay function. (M) [file pone.0146865.s005.m]

%%%%%%%%%%%%%%%%%%%%%%%%%%%%%%%%%%%%%%%%%%%%%%%%%%%%%%%%%%%%%%%%%%%%%%%%%%%%%%%%%%%
%Two programs of RCI calculation based on the datasets of 2012 are given as follows
%%%%%%%%%%%%%%%%%%%%%%%%%%%%%%%%%%%%%%%%%%%%%%%%%%%%%%%%%%%%%%%%%%%%%%%%%%%%%%%%%%%

%%%%%%%%%%%%%%%%%%%%%%%%%%%%%%%%%%%%%%%%%%%%%%%%%%%%%%%
%RCI program 1(based on an inverse power function)
%%%%%%%%%%%%%%%%%%%%%%%%%%%%%%%%%%%%%%%%%%%%%%%%%%%%%%%

%Preparation
clear                                                        %Clear memory
clc                                                          %Cleaning screen
%Data arrangement
E=[4.177905617	-4.112219951	-2.710751758	3.637667192	-9.212434499	3.320869948	-0.174686078	7.946957898	8.620752922	-6.802311676	-3.425347049	1.967110373	-0.246587413	2.971999632	-6.780938951	-3.832236751	2.719229002	-0.877784092	6.702474142	-0.466261779	5.980744806	-1.524185251	-2.320920444	-1.008444494	-0.754985553	-1.429815633	0.103229868	1.28062835	-3.749658378];
M=[0	137	277	508	667	741	1046	1288	1463	1160	1589	1074	2334	1449	497	689	1225	1587	2294	2566	2087	2042	2539	3178	1159	1811	2092	1343	3768
137	0	419	650	804	728	1033	1275	1326	1023	1452	973	2197	1444	360	831	1367	1729	2436	2708	2230	2185	2681	3320	1301	1948	2235	1480	3911
277	419	0	231	871	1126	1431	1673	1267	964	1393	914	1915	1293	301	412	948	1310	2017	2289	1810	1765	2262	2901	923	1599	1815	1547	3491
508	650	231	0	640	1255	1560	1802	1498	1195	1624	1145	2521	1544	532	577	1179	1537	2243	2515	1997	1493	2460	2593	651	1327	1543	1316	3219
667	804	871	640	0	1408	1713	1955	2130	1827	2256	1777	3303	2674	1164	1362	1898	2256	2962	3234	2637	2133	3100	3233	1291	1144	1360	676	3036
741	728	1126	1255	1408	0	305	547	2054	1751	2180	1701	2925	2151	1088	1538	1972	2334	3041	3313	2834	2789	3286	3925	1906	2552	2839	2084	4515
1046	1033	1431	1560	1713	305	0	242	2359	2056	2485	2006	3230	2456	1393	1843	2277	2639	3346	3618	3139	3094	3591	4230	2211	2857	3144	2389	4820
1288	1275	1673	1802	1955	547	242	0	2601	2298	2727	2248	3472	2698	1635	2085	2519	2881	3588	3860	3381	3336	3833	4472	2453	3099	3386	2631	5062
1463	1326	1267	1498	2130	2054	2359	2601	0	303	201	615	1180	844	966	998	1235	1207	1810	2082	2516	2351	2053	2699	1509	2185	2401	2355	4077
1160	1023	964	1195	1827	1751	2056	2298	303	0	429	312	1174	838	663	695	1231	1201	1804	2076	2093	2048	2054	2693	1206	1882	2098	2052	3774
1589	1452	1393	1624	2256	2180	2485	2727	201	429	0	451	979	643	1092	1124	1202	1006	1609	1881	2315	2552	1852	2498	1635	2311	2527	2481	4065
1074	973	914	1145	1777	1701	2006	2248	615	312	451	0	1196	478	613	645	1181	1226	1829	2210	2043	1998	2076	3098	1156	1832	2048	2002	3724
2334	2197	1915	2521	3303	2925	3230	3472	1180	1174	979	1196	0	622	1837	1649	1013	985	1588	1860	2301	2805	1838	2477	2389	3065	3281	3235	4957
1449	1444	1293	1544	2674	2151	2456	2698	844	838	643	478	622	0	1137	927	391	419	1022	1294	1735	2239	1272	1911	1412	2088	2304	2258	4391
497	360	301	532	1164	1088	1393	1635	966	663	1092	613	1837	1137	0	666	1202	1564	2156	2428	2064	2019	2516	3119	1177	1853	2069	1840	3745
689	831	412	577	1362	1538	1843	2085	998	695	1124	645	1649	927	666	0	536	898	1605	1877	1398	1353	1850	2489	511	1187	1403	1357	3079
1225	1367	948	1179	1898	1972	2277	2519	1235	1231	1202	1181	1013	391	1202	536	0	362	1069	1341	1233	1737	1314	1953	1047	1723	1939	1893	3615
1587	1729	1310	1537	2256	2334	2639	2881	1207	1201	1006	1226	985	419	1564	898	362	0	707	979	1419	1923	956	1595	1405	2081	2297	2251	3973
2294	2436	2017	2243	2962	3041	3346	3588	1810	1804	1609	1829	1588	1022	2156	1605	1069	707	0	1314	2023	2527	1560	2199	2111	2787	3003	2957	4679
2566	2708	2289	2515	3234	3313	3618	3860	2082	2076	1881	2210	1860	1294	2428	1877	1341	979	1314	0	1328	1832	865	1504	2383	3059	3275	3229	4951
2087	2230	1810	1997	2637	2834	3139	3381	2516	2093	2315	2043	2301	1735	2064	1398	1233	1419	2023	1328	0	504	463	1102	1346	1676	1892	1846	3530
2042	2185	1765	1493	2133	2789	3094	3336	2351	2048	2552	1998	2805	2239	2019	1353	1737	1923	2527	1832	504	0	967	1100	842	1172	1388	1342	3026
2539	2681	2262	2460	3100	3286	3591	3833	2053	2054	1852	2076	1838	1272	2516	1850	1314	956	1560	865	463	967	0	639	1809	2139	2355	2309	3993
3178	3320	2901	2593	3233	3925	4230	4472	2699	2693	2498	3098	2477	1911	3119	2489	1953	1595	2199	1504	1102	1100	639	0	1942	2272	2488	2442	4126
1159	1301	923	651	1291	1906	2211	2453	1509	1206	1635	1156	2389	1412	1177	511	1047	1405	2111	2383	1346	842	1809	1942	0	676	892	846	2568
1811	1948	1599	1327	1144	2552	2857	3099	2185	1882	2311	1832	3065	2088	1853	1187	1723	2081	2787	3059	1676	1172	2139	2272	676	0	216	468	1892
2092	2235	1815	1543	1360	2839	3144	3386	2401	2098	2527	2048	3281	2304	2069	1403	1939	2297	3003	3275	1892	1388	2355	2488	892	216	0	684	2108
1343	1480	1547	1316	676	2084	2389	2631	2355	2052	2481	2002	3235	2258	1840	1357	1893	2251	2957	3229	1846	1342	2309	2442	846	468	684	0	2008
3768	3911	3491	3219	3036	4515	4820	5062	4077	3774	4065	3724	4957	4391	3745	3079	3615	3973	4679	4951	3530	3026	3993	4126	2568	1892	2108	2008	0];
%E denotes the vector of residuals, and M represents the matrix of distance.
%Preliminary calculations
[m,n]=size(E);                                               %Calculating the number of rows and columns of the vector E
mv=mean(E);                                                  %Calculating the mean of E
st=std(E)*sqrt((n-1)/n);                                     %Calculating the population standard deviation of E
e=((E-mv(ones(m,1),:))./st(ones(m,1),:))';                   %Standardizing the variable E
for i=1:n                                                    %Turning the railway distance matrix into a spatial contiguity matrix
    for j=1:n
        if i==j
            w(i,j)=0;
        else
            w(i,j)=1/M(i,j);
        end
    end
    w;                                                       %Yielding a spatial contiguity matrix
end  
W=w./sum(sum(w));                                            %Unitizing the spatial contiguity matrix
%Computation of RCI based on Moran's index
I=e'*W*e;                                                    %Computing Moran's index based on PSD
Rc=I*(n-1)/n;                                                %Computing Moran's index based on SSD
Rsq=(sum(e'*(n*W*e))/(sum(e.^2)*sum((n*W*e).^2))^0.5)^2;     %Computing the first goodness of fit (GOF)
RCI1=2*(1-Rc);                                               %Computing the RCI based on Moran's index
disp('The RCI based on Moran''s index');                     %Displaying the first title of resutls
disp('Moran''s index I1=');disp(I);                          %Displaying Moran's index based on PSD
disp('Moran''s index I2=');disp(Rc);                         %Displaying Moran's index based on SSD
disp('RCI1=');disp(RCI1);                                    %Displaying the RCI value based on Moran's index
disp('The goodness of fit');                                 %Displaying GOF title
disp('GOF=');disp(Rsq);                                      %Displaying the GOF value
%Computation of RCI based on Geary's coefficient
r=zscore(E);                                                 %Calculating the sample standard deviation of E
for i=1:n                                                    %Calculating the matrix of squared differences between residuals
   for j=1:n
       Z(i,j)=(r(i)-r(j))^2;
   end
   Z;
end
P=Z.*W;                                                      %Calculating the array production of weight matrix and squared difference matrix
C=sum(sum(P))/2;                                             %Calculating Geary's coefficient
RCI2=2*C;                                                    %Computing the RCI based on Geary's coefficient
disp('The RCI based on Geary''s coefficient');               %Displaying the second title of resutls
disp('Geary''s coefficient C=');disp(C);                     %Displaying Geary's coefficient
disp('RCI2=');disp(RCI2);                                    %Displaying the RCI value based on Geary's coefficient
%Moran's Scatterplots of spatial autocorrelation of residual series
plot(e,n*W*e,'ro');                                          %Drawing a scatterplot
xlabel('e');                                                 %Adding a labal to the horizontal axis
ylabel('nWe,ee^TWe');                                        %Adding a labal to the vertical axis
hold on                                                      %Keeping the first figure
plot(e,e*Rc,'b-');                                           %Add a trend line to the first scatterplot
title('Moran''s scatterplot');                               %Adding a title to the plot
hold off                                                     %The end of the drawing

%%%%%%%%%%%%%%%%%%%%%%%%%%%%%%%%%%%%%%%%%%%%%%%%%%%%%%%
%RCI program 2(based on a negative exponent function)
%%%%%%%%%%%%%%%%%%%%%%%%%%%%%%%%%%%%%%%%%%%%%%%%%%%%%%%
%Preparation
clear                                                        %Clear memory
clc                                                          %Cleaning screen
%Data arrangement
E=[4.177905617	-4.112219951	-2.710751758	3.637667192	-9.212434499	3.320869948	-0.174686078	7.946957898	8.620752922	-6.802311676	-3.425347049	1.967110373	-0.246587413	2.971999632	-6.780938951	-3.832236751	2.719229002	-0.877784092	6.702474142	-0.466261779	5.980744806	-1.524185251	-2.320920444	-1.008444494	-0.754985553	-1.429815633	0.103229868	1.28062835	-3.749658378];
M=[0	137	277	508	667	741	1046	1288	1463	1160	1589	1074	2334	1449	497	689	1225	1587	2294	2566	2087	2042	2539	3178	1159	1811	2092	1343	3768
137	0	419	650	804	728	1033	1275	1326	1023	1452	973	2197	1444	360	831	1367	1729	2436	2708	2230	2185	2681	3320	1301	1948	2235	1480	3911
277	419	0	231	871	1126	1431	1673	1267	964	1393	914	1915	1293	301	412	948	1310	2017	2289	1810	1765	2262	2901	923	1599	1815	1547	3491
508	650	231	0	640	1255	1560	1802	1498	1195	1624	1145	2521	1544	532	577	1179	1537	2243	2515	1997	1493	2460	2593	651	1327	1543	1316	3219
667	804	871	640	0	1408	1713	1955	2130	1827	2256	1777	3303	2674	1164	1362	1898	2256	2962	3234	2637	2133	3100	3233	1291	1144	1360	676	3036
741	728	1126	1255	1408	0	305	547	2054	1751	2180	1701	2925	2151	1088	1538	1972	2334	3041	3313	2834	2789	3286	3925	1906	2552	2839	2084	4515
1046	1033	1431	1560	1713	305	0	242	2359	2056	2485	2006	3230	2456	1393	1843	2277	2639	3346	3618	3139	3094	3591	4230	2211	2857	3144	2389	4820
1288	1275	1673	1802	1955	547	242	0	2601	2298	2727	2248	3472	2698	1635	2085	2519	2881	3588	3860	3381	3336	3833	4472	2453	3099	3386	2631	5062
1463	1326	1267	1498	2130	2054	2359	2601	0	303	201	615	1180	844	966	998	1235	1207	1810	2082	2516	2351	2053	2699	1509	2185	2401	2355	4077
1160	1023	964	1195	1827	1751	2056	2298	303	0	429	312	1174	838	663	695	1231	1201	1804	2076	2093	2048	2054	2693	1206	1882	2098	2052	3774
1589	1452	1393	1624	2256	2180	2485	2727	201	429	0	451	979	643	1092	1124	1202	1006	1609	1881	2315	2552	1852	2498	1635	2311	2527	2481	4065
1074	973	914	1145	1777	1701	2006	2248	615	312	451	0	1196	478	613	645	1181	1226	1829	2210	2043	1998	2076	3098	1156	1832	2048	2002	3724
2334	2197	1915	2521	3303	2925	3230	3472	1180	1174	979	1196	0	622	1837	1649	1013	985	1588	1860	2301	2805	1838	2477	2389	3065	3281	3235	4957
1449	1444	1293	1544	2674	2151	2456	2698	844	838	643	478	622	0	1137	927	391	419	1022	1294	1735	2239	1272	1911	1412	2088	2304	2258	4391
497	360	301	532	1164	1088	1393	1635	966	663	1092	613	1837	1137	0	666	1202	1564	2156	2428	2064	2019	2516	3119	1177	1853	2069	1840	3745
689	831	412	577	1362	1538	1843	2085	998	695	1124	645	1649	927	666	0	536	898	1605	1877	1398	1353	1850	2489	511	1187	1403	1357	3079
1225	1367	948	1179	1898	1972	2277	2519	1235	1231	1202	1181	1013	391	1202	536	0	362	1069	1341	1233	1737	1314	1953	1047	1723	1939	1893	3615
1587	1729	1310	1537	2256	2334	2639	2881	1207	1201	1006	1226	985	419	1564	898	362	0	707	979	1419	1923	956	1595	1405	2081	2297	2251	3973
2294	2436	2017	2243	2962	3041	3346	3588	1810	1804	1609	1829	1588	1022	2156	1605	1069	707	0	1314	2023	2527	1560	2199	2111	2787	3003	2957	4679
2566	2708	2289	2515	3234	3313	3618	3860	2082	2076	1881	2210	1860	1294	2428	1877	1341	979	1314	0	1328	1832	865	1504	2383	3059	3275	3229	4951
2087	2230	1810	1997	2637	2834	3139	3381	2516	2093	2315	2043	2301	1735	2064	1398	1233	1419	2023	1328	0	504	463	1102	1346	1676	1892	1846	3530
2042	2185	1765	1493	2133	2789	3094	3336	2351	2048	2552	1998	2805	2239	2019	1353	1737	1923	2527	1832	504	0	967	1100	842	1172	1388	1342	3026
2539	2681	2262	2460	3100	3286	3591	3833	2053	2054	1852	2076	1838	1272	2516	1850	1314	956	1560	865	463	967	0	639	1809	2139	2355	2309	3993
3178	3320	2901	2593	3233	3925	4230	4472	2699	2693	2498	3098	2477	1911	3119	2489	1953	1595	2199	1504	1102	1100	639	0	1942	2272	2488	2442	4126
1159	1301	923	651	1291	1906	2211	2453	1509	1206	1635	1156	2389	1412	1177	511	1047	1405	2111	2383	1346	842	1809	1942	0	676	892	846	2568
1811	1948	1599	1327	1144	2552	2857	3099	2185	1882	2311	1832	3065	2088	1853	1187	1723	2081	2787	3059	1676	1172	2139	2272	676	0	216	468	1892
2092	2235	1815	1543	1360	2839	3144	3386	2401	2098	2527	2048	3281	2304	2069	1403	1939	2297	3003	3275	1892	1388	2355	2488	892	216	0	684	2108
1343	1480	1547	1316	676	2084	2389	2631	2355	2052	2481	2002	3235	2258	1840	1357	1893	2251	2957	3229	1846	1342	2309	2442	846	468	684	0	2008
3768	3911	3491	3219	3036	4515	4820	5062	4077	3774	4065	3724	4957	4391	3745	3079	3615	3973	4679	4951	3530	3026	3993	4126	2568	1892	2108	2008	0];
%E refers the vector of residuals, and M to the matrix of distance
%Preliminary calculations
[m,n]=size(E);                                               %Calculating the number of rows and columns of the vector E
mv=mean(E);                                                  %Calculating the mean of E
st=std(E)*sqrt((n-1)/n);                                     %Calculating the population standard deviation of E
e=((E-mv(ones(m,1),:))./st(ones(m,1),:))';                   %Standardizing the variable E
for i=1:n                                                    %Turning the railway distance matrix into a spatial contiguity matrix
    for j=1:n
        if i==j
            w(i,j)=0;
        else
            w(i,j)=exp(-2*M(i,j)/(sum(sum(M))/(n*(n+1))));
        end
    end
    w;                                                       %Yielding a spatial contiguity matrix
end  
W=w./sum(sum(w));                                            %Unitizing the spatial contiguity matrix
%Computation of RCI based on Moran's index
I=e'*W*e;                                                    %Computing Moran's index based on PSD
Rc=I*(n-1)/n;                                                %Computing Moran's index based on SSD
Rsq=(sum(e'*(n*W*e))/(sum(e.^2)*sum((n*W*e).^2))^0.5)^2;     %Computing the first goodness of fit (GOF)
RCI1=2*(1-Rc);                                               %Computing the RCI based on Moran's index
disp('The RCI based on Moran''s index');                     %Displaying the first title of resutls
disp('Moran''s index I1=');disp(I);                          %Displaying Moran's index based on PSD
disp('Moran''s index I2=');disp(Rc);                         %Displaying Moran's index based on SSD
disp('RCI1=');disp(RCI1);                                    %Displaying the RCI value based on Moran's index
disp('The goodness of fit');                                 %Displaying GOF title
disp('GOF=');disp(Rsq);                                      %Displaying the GOF value
%Computation of RCI based on Geary's coefficient
r=zscore(E);                                                 %Calculating the sample standard deviation of E
for i=1:n                                                    %Calculating the matrix of squared differences between residuals
   for j=1:n
       Z(i,j)=(r(i)-r(j))^2;
   end
   Z;
end
P=Z.*W;                                                      %Calculating the array production of weight matrix and squared difference matrix
C=sum(sum(P))/2;                                             %Calculating Geary's coefficient
RCI2=2*C;                                                    %Computing the RCI based on Geary's coefficient
disp('The RCI based on Geary''s coefficient');               %Displaying the second title of resutls
disp('Geary''s coefficient C=');disp(C);                     %Displaying Geary's coefficient
disp('RCI2=');disp(RCI2);                                    %Displaying the RCI value based on Geary's coefficient
%Moran's Scatterplots of spatial autocorrelation of residual series
plot(e,n*W*e,'ro');                                          %Drawing a scatterplot
xlabel('e');                                                 %Adding a labal to the horizontal axis
ylabel('nWe,ee^TWe');                                        %Adding a labal to the vertical axis
hold on                                                      %Keeping the first figure
plot(e,e*Rc,'b-');                                           %Add a trend line to the first scatterplot
title('Moran''s scatterplot');                               %Adding a title to the plot
hold off                                                     %The end of the drawing
